# Supplementary material for: Transcriptome analysis of ageing in uninjured human Achilles tendon
Source: Arthritis Res Ther. 2015 Feb 18;17(1):33. doi: 10.1186/s13075-015-0544-2 (PMC4355574; doi:10.1186/s13075-015-0544-2)
Supplement: Additional file 1: — Transcript expression in all samples. A complete list of significantly expressed genes and DAVID (Database for Annotation, Visualization and Integrated Discovery) analysis of the expression patterns is shown in a complete table of all transcript expression as an estimate of overall abundance of genes in ageing tendon. Reads were used to estimate transcript expression of all nine samples by using fragments per kilobase of exon per million fragments mapped (FPKM) in order to identify the most abundant genes in tendon. Based on the gene annotation file, a gene contains certain features. The total feature length of a gene is known (GFL). The count numbers obtained from read alignment for a gene depend on the real expression level of the gene and its GLF value. Therefore, counts cannot be used for comparing the expression level among genes. The sequence depth also influences the count values for given gene expression level. FPKM corrects for these two effects. FC, fold change; FDR, false discovery rate; PV, P-value; GFL, Gene feature length SD, standard deviation. [file 13075_2015_544_MOESM1_ESM.xlsx]

## Sheet: Sheet1
ensemble.gene.id	gene.name	logFC.Old.Young	PV.Old.Young	FDR.Old.Young	mean young	sd young	mean old	sd old	mean all	sd all
ENSG00000202198	RN7SK	0.0715634	0.902703	0.995686	21461.2	7528.53	23014.1	16285.3	22323.9	12431
ENSG00000265150	RN7SL2	-0.527692	0.319206	0.674067	14443.4	8351.62	10427.3	4677.13	12212.2	6447.8
ENSG00000263740	RN7SL4P	-0.563975	0.232483	0.621207	6968.8	4124.6	4889.81	1598.95	5813.81	2976.33
ENSG00000258486	RN7SL1	-1.1079	0.0539118	0.523453	5362.45	4447.23	2632.84	1626.77	3846	3287.79
ENSG00000171819	ANGPTL7	0.395941	0.50115	0.820651	2974	1891.87	3973.07	608.82	3529.04	1343.42
ENSG00000266658	RNA28S5	-0.289815	0.642165	0.892953	3709.54	2059.34	3105.52	1767.05	3373.98	1803.58
ENSG00000200312	RN7SKP255	0.0679966	0.882888	0.987044	2792.48	1110.7	2983.28	2023.47	2898.48	1587.43
ENSG00000200488	RN7SKP203	-0.0933059	0.840239	0.968864	2905.45	1158.39	2781.75	1750.29	2836.73	1428.01
ENSG00000197956	S100A6	0.104766	0.78705	0.94748	1832.48	143.671	2044.61	543.099	1950.33	409.535
ENSG00000251562	MALAT1	0.0399688	0.940062	0.99907	1750.1	308.622	1842.7	244.311	1801.55	260.66
ENSG00000011465	DCN	0.00802796	0.988313	0.99907	1757.28	707.709	1818.85	287.5	1791.48	479.792
ENSG00000265735	RN7SL5P	-1.25524	0.0148623	0.36302	2572.25	2068.61	1135.4	542.664	1774	1524.93
ENSG00000113296	THBS4	-0.772869	0.1712	0.621207	1732.59	1004.86	1076.71	472.865	1368.21	780.992
ENSG00000198804	MT-CO1	-0.608671	0.120454	0.611231	1508.15	328.438	1009.15	257.651	1230.93	377.904
ENSG00000034510	TMSB10	-0.288253	0.348898	0.70399	1326.34	308.326	1135.07	154.999	1220.08	240.467
ENSG00000106819	ASPN	-1.5534	0.0291375	0.47725	1764.31	1419.62	650.175	503.949	1145.35	1107.94
ENSG00000149968	MMP3	2.2441	0.00588951	0.229447	366.762	299.557	1734.72	1604.6	1126.74	1356.77
ENSG00000272060	RNA18S5	-0.213955	0.671337	0.900323	1200.26	511.794	1065.77	651.058	1125.55	561.415
ENSG00000120885	CLU	0.268926	0.639665	0.892318	982.992	489.62	1205.41	508.998	1106.55	482.886
ENSG00000198840	MT-ND3	-0.468212	0.089398	0.57775	1212.82	286.064	894.807	199.035	1036.15	280.335
ENSG00000139329	LUM	-0.0471669	0.93765	0.99907	976.698	491.265	980.735	790.274	978.941	634.645
ENSG00000026025	VIM	0.24919	0.584931	0.874284	872.825	231.065	1060.56	179.003	977.12	214.085
ENSG00000138615	CILP	0.318449	0.645493	0.893656	797.889	702.111	1019.14	615.517	920.804	622.806
ENSG00000156508	EEF1A1	-0.00193369	0.996724	0.999211	877.371	146.767	902.683	280.269	891.433	218.016
ENSG00000167779	IGFBP6	0.692073	0.161479	0.621207	629.491	158.532	1042.67	898.845	859.036	678.828
ENSG00000111341	MGP	1.32024	0.00737825	0.258264	455.472	142.764	1181.88	595.211	859.029	575.634
ENSG00000142534	RPS11	-0.0153564	0.966573	0.99907	783.083	265.14	791.559	222.419	787.792	226.091
ENSG00000177954	RPS27	0.127941	0.732604	0.924672	729.386	413.331	807.556	203.66	772.814	294.112
ENSG00000124942	AHNAK	-0.186234	0.724064	0.920974	783.622	158.885	709.197	104.134	742.275	128.169
ENSG00000166710	B2M	-0.00351602	0.992756	0.999089	729.359	97.8668	752.384	69.0767	742.151	78.2609
ENSG00000117289	TXNIP	0.741016	0.162414	0.621207	511.461	266.391	866.431	525.4	708.666	446.805
ENSG00000034971	MYOC	0.802493	0.118761	0.611231	471.938	161.121	839.736	720.983	676.27	554.274
ENSG00000266019	MIR3609	-0.241883	0.294989	0.646033	727.141	233.35	633.983	90.4353	675.386	164.072
ENSG00000071967	CYBRD1	0.515319	0.238474	0.621207	505.118	167.505	739.101	81.4802	635.108	170.438
ENSG00000198938	MT-CO3	-0.677771	0.0183513	0.397033	781.877	120.775	501.546	96.8355	626.137	178.851
ENSG00000228253	MT-ATP8	-0.51611	0.0525499	0.522223	743.231	218.18	529.875	170.328	624.7	212.135
ENSG00000087086	FTL	0.344829	0.277151	0.625351	528.231	108.097	686.885	206.557	616.372	180.85
ENSG00000212907	MT-ND4L	-1.05856	5.64850383573535e-05	0.0110444	834.454	329.125	409.161	92.5621	598.18	308.461
ENSG00000198899	MT-ATP6	-0.62354	0.0299596	0.482961	719.401	144.922	476.622	126.031	584.524	179.417
ENSG00000202058	RN7SKP80	-0.0395254	0.914773	0.99907	578.907	191.421	576.589	334.523	577.619	263.998
ENSG00000229117	RPL41	-0.0576029	0.857751	0.976598	571.654	123.903	564.163	158.076	567.492	135.154
ENSG00000150991	UBC	0.206156	0.608691	0.882225	503.528	93.3975	598.296	141.018	556.177	125.335
ENSG00000122176	FMOD	-0.479276	0.297042	0.648561	641.721	241.214	481.709	224.848	552.826	232.829
ENSG00000137154	RPS6	0.252129	0.506828	0.825201	492.415	146.938	598.86	128.258	551.551	139.531
ENSG00000205542	TMSB4X	-0.725509	0.036246	0.511125	685.355	207.639	436.418	68.6869	547.057	189.051
ENSG00000196205	EEF1A1P5	-0.0323143	0.925532	0.99907	527.968	83.3828	532.794	154.908	530.649	120.88
ENSG00000112306	RPS12	-0.0277614	0.927983	0.99907	524.219	166.8	526.135	160.351	525.284	152.613
ENSG00000226958	CTD-2328D6.1	0.0308791	0.923404	0.99907	499.715	192.676	529.282	204.903	516.141	187.502
ENSG00000198763	MT-ND2	-0.152487	0.652258	0.896992	515.92	210.16	470.239	89.9078	490.542	145.548
ENSG00000210082	MT-RNR2	-0.323809	0.42027	0.763581	531.147	206.793	439.196	180.383	480.063	186.156
ENSG00000118181	RPS25	0.144994	0.678485	0.902479	447.224	148.734	505.039	164.519	479.343	150.856
ENSG00000145425	RPS3A	0.022832	0.950829	0.99907	464.195	194.596	481.624	115.149	473.878	144.618
ENSG00000184260	HIST2H2AC	0.00455275	0.990177	0.99907	465.394	330.163	471.022	178.909	468.521	238.518
ENSG00000108298	RPL19	-0.0161492	0.963457	0.99907	463.49	149.979	468.144	83.2861	466.075	109.13
ENSG00000198712	MT-CO2	-0.737029	0.0063878	0.239317	588.285	166.827	360.696	59.6133	461.847	163.1
ENSG00000102024	PLS3	-0.265858	0.507698	0.825883	478.074	169.489	414.271	82.281	442.628	123.646
ENSG00000198886	MT-ND4	-0.66408	0.0385603	0.519538	542.597	152.024	349.526	76.958	435.335	148.265
ENSG00000198034	RPS4X	0.669139	0.0636628	0.548842	314.227	60.1434	513.055	116.441	424.687	138.265
ENSG00000169714	CNBP	0.237576	0.481055	0.8057	376.542	144.613	453.375	60.8189	419.227	106.45
ENSG00000105664	COMP	-0.0890722	0.849066	0.972581	424.311	248.877	410.589	157.427	416.687	188.869
ENSG00000065978	YBX1	-0.0507987	0.867964	0.981404	407.103	34.7669	408.27	27.2955	407.751	28.7433
ENSG00000118523	CTGF	-0.54101	0.340662	0.695788	472.695	405.998	352.465	129.738	405.9	272.478
ENSG00000100234	TIMP3	0.5389	0.20108	0.621207	317.54	101.678	474.347	154.248	404.655	150.344
ENSG00000187514	PTMA	-0.25903	0.457806	0.788759	434.287	68.5128	374.323	40.1483	400.974	59.7076
ENSG00000122406	RPL5	0.166061	0.637953	0.891981	369.768	108.774	424.307	70.246	400.068	87.9228
ENSG00000142676	RPL11	-0.0966831	0.776471	0.943044	409.081	161.098	390.831	85.3393	398.942	116.044
ENSG00000125868	DSTN	0.287998	0.368333	0.723001	344.291	40.3116	433.776	84.5983	394.005	80.0758
ENSG00000152583	SPARCL1	-0.338349	0.361707	0.716798	430.489	60.9321	355.412	99.4097	388.78	88.8771
ENSG00000252835	SCARNA21	-0.56297	0.0457046	0.521474	452.864	211.668	324.055	55.657	381.303	151.522
ENSG00000163453	IGFBP7	-0.533815	0.147033	0.621207	440.169	158.687	321.265	91.2815	374.111	132.425
ENSG00000168542	COL3A1	-3.73426	3.68663481259191e-05	0.00826875	752.206	1310.66	63.1394	14.9576	369.391	881.017
ENSG00000133112	TPT1	0.0921201	0.803777	0.953891	350.682	75.2046	383.387	99.1964	368.851	85.662
ENSG00000198888	MT-ND1	-0.285692	0.415795	0.760526	392.577	178.691	325.147	93.2461	355.115	132.606
ENSG00000184009	ACTG1	-0.490682	0.157582	0.621207	405.795	88.1813	302.428	54.2165	348.369	85.7536
ENSG00000129596	CDO1	1.18057	0.00349189	0.169558	201.642	98.4574	461.361	130.444	345.931	175.727
ENSG00000238741	SCARNA7	-0.249106	0.291794	0.643363	368.017	68.1719	323.009	80.7198	343.013	74.5877
ENSG00000198727	MT-CYB	-0.646013	0.0248386	0.450079	416.364	103.888	272.855	60.7962	336.637	107.778
ENSG00000198786	MT-ND5	-0.460188	0.148828	0.621207	388.496	105.904	289.352	61.4698	333.416	93.9447
ENSG00000197746	PSAP	0.104744	0.748462	0.93019	306.58	30.5454	341.026	35.5443	325.717	36.2101
ENSG00000135046	ANXA1	-0.553263	0.138084	0.611231	383.339	103.88	273.067	37.8133	322.077	90.218
ENSG00000201428	RN7SKP71	0.0276348	0.94448	0.99907	313.096	117.646	325.73	216.272	320.115	169.178
ENSG00000111897	SERINC1	0.342644	0.296306	0.647685	273.13	26.0789	357.293	30.1925	319.887	51.7535
ENSG00000187837	HIST1H1C	-0.0124878	0.975219	0.99907	319.512	262.389	317.942	126.065	318.64	183.752
ENSG00000187151	ANGPTL5	-0.131202	0.698539	0.910612	326.683	60.6348	310.555	83.1184	317.723	70.0379
ENSG00000231500	RPS18	-0.19275	0.556326	0.8569	337.823	146.844	301.305	53.3218	317.535	99.3894
ENSG00000113140	SPARC	-2.29292	0.000809394	0.0672447	551.93	767.232	124.37	33.8944	314.396	521.629
ENSG00000114391	RPL24	0.0454668	0.895941	0.993	294.663	122.288	310.308	69.3566	303.354	89.8948
ENSG00000211445	GPX3	1.64743	0.00562991	0.224551	138.526	100.911	432.96	261.973	302.1	249.429
ENSG00000109475	RPL34	-0.049445	0.890796	0.990764	298.252	127.411	293.939	55.1167	295.856	87.245
ENSG00000111799	COL12A1	-0.453418	0.299216	0.650924	339.175	83.3534	257.912	45.9219	294.029	74.1227
ENSG00000204592	HLA-E	0.175571	0.600575	0.880498	259.81	91.1383	298.524	30.9997	281.318	63.3374
ENSG00000177600	RPLP2	-0.116664	0.720596	0.919559	289.518	84.9775	273.224	88.5946	280.466	81.8914
ENSG00000260032	LINC00657	0.0445523	0.900702	0.994596	269.141	46.0266	287.068	32.8043	279.1	37.7061
ENSG00000071082	RPL31	-0.0978332	0.799274	0.952316	281.268	111.406	268.504	44.9468	274.177	75.562
ENSG00000147604	RPL7	0.0585172	0.86312	0.978636	262.517	65.0591	279.659	88.14	272.04	74.5199
ENSG00000100097	LGALS1	-0.792249	0.00466495	0.200008	343.093	109.059	208.208	30.3924	268.157	99.8795
ENSG00000136156	ITM2B	0.0551717	0.858591	0.976909	253.409	33.3335	274.325	45.4078	265.029	39.6123
ENSG00000096384	HSP90AB1	-0.100336	0.746203	0.92939	270.091	50.034	260.313	25.5326	264.659	35.9346
ENSG00000114942	EEF1B2	0.0370342	0.906883	0.997048	257.251	80.6324	269.875	75.7897	264.265	73.1738
ENSG00000075624	ACTB	-0.448116	0.223168	0.621207	297.118	124.344	230.177	45.8248	259.929	89.9596
ENSG00000163710	PCOLCE2	0.355101	0.334647	0.689921	217.801	75.1298	284.902	94.1167	255.079	88.2972
ENSG00000198755	RPL10A	0.147012	0.615259	0.884862	236.679	58.2804	268.536	78.1689	254.377	67.9029
ENSG00000181163	NPM1	0.0729607	0.840928	0.969044	237.345	102.623	255.155	61.467	247.239	76.9841
ENSG00000143947	RPS27A	-0.0499975	0.890581	0.990609	248.292	94.4322	244.782	89.7933	246.342	85.9004
ENSG00000116690	PRG4	0.186468	0.679513	0.903083	214.07	97.6274	257.922	110.08	238.432	100.832
ENSG00000167658	EEF2	0.0345128	0.916718	0.99907	230.987	38.1929	243.835	42.2342	238.125	38.5323
ENSG00000008988	RPS20	0.238636	0.4849	0.808119	212.877	81.6712	255.677	58.8405	236.655	68.8569
ENSG00000063046	EIF4B	0.183313	0.636671	0.891504	213.867	78.0421	247.044	62.4246	232.299	67.3656
ENSG00000259001	RPPH1	-0.346379	0.344224	0.699471	254.429	151.626	210.658	80.2003	230.112	111.219
ENSG00000150093	ITGB1	-0.733626	0.109351	0.611231	286.49	203.892	184.915	38.0457	230.06	138.489
ENSG00000188783	PRELP	-0.187439	0.669376	0.900298	243.113	151.845	218.748	33.4582	229.577	96.8037
ENSG00000144713	RPL32	0.00070932	0.998373	0.999484	225.511	93.517	230.055	45.9362	228.035	65.8812
ENSG00000177469	PTRF	-0.111811	0.730799	0.924481	230.463	30.2881	222.279	36.4336	225.916	32.0362
ENSG00000234851	RP11-3P17.3	-0.222446	0.409796	0.756892	242.052	124.601	212.088	39.4854	225.405	82.7709
ENSG00000169504	CLIC4	-0.12752	0.705447	0.913571	229.608	48.2092	219.938	13.0953	224.236	31.3571
ENSG00000269900	RMRP	-0.883813	0.0664492	0.557422	292.981	212.392	168.469	113.292	223.808	166.254
ENSG00000198242	RPL23A	-0.0799512	0.8073	0.955467	227.669	95.0566	220.306	36.1828	223.579	63.703
ENSG00000143878	RHOB	0.444631	0.2717	0.621207	181.143	81.0655	257.18	137.452	223.386	116.262
ENSG00000009307	CSDE1	0.181662	0.594689	0.877967	204.107	23.4009	238.424	24.6888	223.172	28.9351
ENSG00000233476	EEF1A1P6	-0.00938519	0.972691	0.99907	216.599	40.2644	221.886	60.8684	219.536	49.681
ENSG00000115414	FN1	-0.31552	0.531312	0.841618	238.552	137.689	202.632	73.9206	218.597	100.994
ENSG00000174444	RPL4	0.101702	0.774365	0.941921	207.107	52.4519	227.509	43.9463	218.441	45.967
ENSG00000165502	RPL36AL	-0.0949779	0.728575	0.923257	223.051	94.5634	212.784	50.0337	217.347	68.0758
ENSG00000270066	SCARNA2	-0.502598	0.16303	0.621207	257.998	204.827	183.767	59.5368	216.759	137.97
ENSG00000117519	CNN3	-0.234687	0.454846	0.786509	223.352	60.3962	199.199	25.0531	209.933	42.939
ENSG00000010278	CD9	0.0702562	0.831612	0.965743	199.238	49.5584	216.717	52.104	208.949	48.6137
ENSG00000142541	RPL13A	0.0491559	0.870909	0.98284	199.679	70.1807	210.349	33.3084	205.607	49.329
ENSG00000131469	RPL27	-0.275892	0.342816	0.698325	222.247	44.5793	188.406	57.1933	203.447	51.9508
ENSG00000115461	IGFBP5	-0.510049	0.261698	0.621207	241.241	115.778	171.14	98.194	202.296	105.89
ENSG00000136942	RPL35	-0.126802	0.664347	0.898736	208.77	96.4161	194.726	33.5882	200.968	64.0694
ENSG00000196154	S100A4	-0.728776	0.00673236	0.246789	251.896	70.5348	159.571	34.3243	200.604	69.4446
ENSG00000148180	GSN	0.2875	0.470134	0.797275	174.959	45.1171	219.043	36.539	199.45	44.3929
ENSG00000197958	RPL12	0.242313	0.425893	0.767047	178.26	56.3609	215.726	44.7738	199.074	50.8277
ENSG00000229119	CTB-63M22.1	0.0938162	0.646846	0.894352	184.355	12.8553	203.545	37.7328	195.016	29.5998
ENSG00000166033	HTRA1	-0.574326	0.0898967	0.579363	230.764	97.1775	163.987	38.9648	193.665	74.4251
ENSG00000176971	FIBIN	0.260101	0.545366	0.850443	170.091	111.767	207.729	34.936	191.001	75.4203
ENSG00000137801	THBS1	0.154309	0.738052	0.926741	172.08	125.049	199.613	18.6771	187.376	79.0502
ENSG00000106823	ECM2	-0.665023	0.0632414	0.548733	231.509	46.4484	151.494	56.1435	187.056	64.5253
ENSG00000068697	LAPTM4A	-0.0659749	0.796857	0.951185	183.764	10.3977	182.295	30.7162	182.948	22.647
ENSG00000000005	TNMD	-1.04951	0.173826	0.621207	245.203	377.206	132.684	102.931	182.693	249.341
ENSG00000166598	HSP90B1	-0.447219	0.21744	0.621207	207.427	94.8546	160.814	13.9097	181.531	63.8303
ENSG00000173432	SAA1	3.56243	0.00348067	0.169558	25.9122	36.6383	299.765	471.154	178.053	363.77
ENSG00000168653	NDUFS5	-0.0628213	0.766418	0.938802	177.579	36.7575	177.441	17.2687	177.503	25.6081
ENSG00000116251	RPL22	-0.022407	0.94871	0.99907	174.466	69.2797	175.388	38.912	174.978	50.5686
ENSG00000163430	FSTL1	0.0217853	0.962339	0.99907	165.49	114.269	179.78	46.0536	173.429	77.548
ENSG00000142937	RPS8	-0.0707647	0.827665	0.964073	175.894	50.7121	171.189	56.4867	173.28	50.6549
ENSG00000164111	ANXA5	-0.488672	0.200753	0.621207	199.643	115.062	152.183	31.3598	173.276	77.9881
ENSG00000067560	RHOA	-0.265147	0.349587	0.704634	185.047	37.2019	160.755	17.6181	171.552	28.9501
ENSG00000152601	MBNL1	0.446291	0.24444	0.621207	138.653	39.066	193.915	28.7907	169.354	42.8377
ENSG00000140319	SRP14	-0.0781949	0.758139	0.935079	169.261	25.1895	167.033	16.9571	168.023	19.5727
ENSG00000119938	PPP1R3C	-0.149008	0.633257	0.890571	173.003	58.163	163.115	39.009	167.51	45.3499
ENSG00000240583	AQP1	-0.872749	0.0263828	0.461396	215.994	124.583	125.61	39.0941	165.781	94.0946
ENSG00000183722	LHFP	-0.820151	0.0140796	0.353262	212.815	96.7393	127.643	28.1232	165.497	76.9414
ENSG00000165119	HNRNPK	0.162523	0.598904	0.879419	151.294	11.0887	175.489	12.2291	164.735	16.8374
ENSG00000168298	HIST1H1E	-0.366651	0.28468	0.634713	185.815	133.521	145.466	44.4378	163.399	90.1391
ENSG00000145675	PIK3R1	0.604083	0.167663	0.621207	124.774	59.1971	191.772	52.179	161.995	62.6284
ENSG00000113369	ARRDC3	-0.246537	0.491597	0.813573	173.602	67.6156	149.843	42.6179	160.403	52.7199
ENSG00000213178	RP11-641D5.1	0.0289479	0.912323	0.998848	156.715	79.6726	163.193	19.3415	160.314	50.7849
ENSG00000126524	SBDS	0.472263	0.0652553	0.556148	129.13	25.8946	184.839	31.65	160.079	40.1798
ENSG00000166741	NNMT	0.464987	0.264489	0.621207	128.836	44.7183	183.583	126.891	159.251	98.1483
ENSG00000198918	RPL39	-0.166411	0.621307	0.887533	166.614	72.9846	152.06	63.5469	158.529	63.8394
ENSG00000244398	RP11-466H18.1	0.0858198	0.697771	0.910253	150.354	45.8208	162.756	18.8373	157.244	31.7408
ENSG00000182326	C1S	0.464633	0.170661	0.621207	125.585	32.7199	178.006	34.1211	154.708	41.7961
ENSG00000102317	RBM3	0.278758	0.37949	0.734241	134.376	25.4712	170.772	41.8319	154.596	38.5515
ENSG00000120594	PLXDC2	-0.280984	0.327714	0.68248	167.291	27.5877	143.208	22.5444	153.912	26.4697
ENSG00000127022	CANX	-0.0604914	0.853046	0.974357	153.011	23.5246	153.211	5.95585	153.122	15.0092
ENSG00000188846	RPL14	0.029348	0.911179	0.998203	148.106	34.7639	155.71	18.3851	152.33	25.2639
ENSG00000118680	MYL12B	-0.191067	0.456377	0.787512	159.478	35.3329	146.536	15.2251	152.288	25.1115
ENSG00000125148	MT2A	0.984512	0.0365777	0.512812	95.1373	29.2154	194.069	168.629	150.099	131.365
ENSG00000119138	KLF9	-0.0623847	0.870888	0.98284	149.963	50.0429	148.611	74.445	149.212	60.9151
ENSG00000115306	SPTBN1	-0.095935	0.815018	0.958897	151.286	28.6098	146.689	33.5542	148.732	29.5932
ENSG00000167996	FTH1	-0.0157845	0.952832	0.99907	146.794	12.5674	149.768	40.3707	148.446	29.6071
ENSG00000144746	ARL6IP5	-0.200344	0.471074	0.798059	154.505	29.4669	140.818	25.1427	146.901	26.3387
ENSG00000138326	RPS24	-0.180379	0.566294	0.862841	153.46	36.7053	139.348	20.204	145.62	27.6523
ENSG00000164692	COL1A2	-2.20901	0.00185256	0.117378	251.085	371.604	60.2369	22.2415	145.058	249.296
ENSG00000131981	LGALS3	0.25826	0.412127	0.757655	127.819	30.2089	157.399	59.7217	144.253	48.6684
ENSG00000117450	PRDX1	-0.293225	0.256442	0.621207	157.049	21.3919	133.872	33.4967	144.173	29.6958
ENSG00000162244	RPL29	-0.307523	0.343786	0.699062	159.643	84.3861	131.385	45.9749	143.944	62.8414
ENSG00000165092	ALDH1A1	0.620223	0.39046	0.742921	109.963	59.2044	170.573	273.258	143.635	199.173
ENSG00000186468	RPS23	-0.0559365	0.85974	0.977436	144.956	45.6812	142.257	27.1302	143.457	33.9498
ENSG00000134352	IL6ST	-0.277386	0.452283	0.784423	154.52	19.516	132.714	37.3969	142.406	31.2116
ENSG00000000971	CFH	0.678102	0.073199	0.561384	103.716	29.1363	173.231	47.1388	142.335	52.647
ENSG00000252481	SCARNA13	-0.619451	0.0740112	0.561709	173.789	96.6751	117.172	43.3029	142.335	73.0258
ENSG00000108654	DDX5	-0.224638	0.507412	0.82567	149.987	31.696	134.61	12.6606	141.444	22.8595
ENSG00000225630	MTND2P28	-0.216681	0.389914	0.742465	152.071	55.4281	132.882	14.1224	141.41	36.7981
ENSG00000089009	RPL6	0.0299924	0.920674	0.99907	137.437	29.0136	144.048	21.028	141.11	23.4286
ENSG00000092820	EZR	0.12779	0.701028	0.911628	130.974	22.0991	148.175	63.3186	140.53	47.644
ENSG00000069275	NUCKS1	0.161074	0.608439	0.882177	126.933	6.28583	147.456	7.57639	138.335	12.6692
ENSG00000251992	SCARNA17	-0.169986	0.613698	0.884092	144.009	86.2897	129.739	31.5307	136.081	57.8436
ENSG00000107796	ACTA2	0.303877	0.429932	0.76931	117.934	6.7125	150.585	92.6205	136.074	67.8404
ENSG00000132475	H3F3B	0.329287	0.351898	0.706931	117.173	48.5874	149.314	35.6222	135.029	42.5052
ENSG00000105894	PTN	1.04813	0.00773652	0.26407	81.5914	20.3242	177.021	90.6763	134.608	82.4358
ENSG00000204287	HLA-DRA	-0.681168	0.0303932	0.485891	166.168	69.6121	108.96	37.3464	134.386	58.5121
ENSG00000143742	SRP9	-0.0551691	0.802819	0.953684	134.035	7.63119	134.134	9.096	134.09	7.95044
ENSG00000198961	PJA2	-0.0180311	0.950969	0.99907	130.089	2.0036	133.179	4.40835	131.806	3.72491
ENSG00000112096	SOD2	1.01944	0.0227623	0.436346	82.1125	16.329	171.328	112.87	131.677	93.1706
ENSG00000140575	IQGAP1	0.0535947	0.884451	0.98785	125.659	19.2187	136.239	28.6906	131.537	24.1077
ENSG00000185432	METTL7A	0.472966	0.106836	0.611231	106.211	23.5249	150.785	23.4466	130.975	32.1608
ENSG00000232573	RPL3P4	-0.0022719	0.991558	0.999089	129.035	25.2165	132.041	26.228	130.705	24.185
ENSG00000105974	CAV1	-0.135226	0.648547	0.895388	134.909	25.5	127.088	22.0754	130.564	22.4609
ENSG00000111640	GAPDH	-0.340524	0.20911	0.621207	144.291	23.336	119.072	15.401	130.281	22.349
ENSG00000109099	PMP22	0.170044	0.540738	0.846578	119.282	30.6003	138.848	22.5553	130.152	26.6805
ENSG00000156482	RPL30	-0.0286764	0.932541	0.99907	130.003	49.7989	130.056	43.2972	130.032	43.2122
ENSG00000143248	RGS5	-0.804822	0.072932	0.560455	166.742	57.2262	99.7208	68.7739	129.508	69.5752
ENSG00000172809	RPL38	-0.00465116	0.988976	0.99907	126.908	53.9005	128.777	41.0635	127.946	43.9722
ENSG00000109971	HSPA8	-0.804611	0.044517	0.521044	162.989	103.513	99.6832	28.669	127.819	74.4464
ENSG00000166794	PPIB	-0.550839	0.0650603	0.555126	150.863	71.2114	109.209	6.84491	127.722	49.0614
ENSG00000157514	TSC22D3	1.01	0.0106886	0.310338	80.0335	36.4972	165.722	63.645	127.638	67.5607
ENSG00000255302	EID1	0.0205237	0.933425	0.99907	122.831	13.2839	129.567	19.748	126.573	16.5459
ENSG00000115524	SF3B1	0.130444	0.67624	0.90228	116.335	5.31562	132.209	11.4639	125.154	12.0957
ENSG00000057608	GDI2	-0.142119	0.62432	0.888016	128.768	28.5394	122.004	11.8771	125.01	19.7149
ENSG00000230629	RPS23P8	0.0685848	0.788558	0.947944	119.884	44.6495	128.287	28.3695	124.552	34.1997
ENSG00000145592	RPL37	-0.0836396	0.822434	0.961916	125.704	63.2661	120.817	28.7393	122.989	43.8244
ENSG00000187653	TMSB4XP8	-0.619355	0.0293351	0.478026	146.957	72.3955	100.594	11.7554	121.199	51.2992
ENSG00000254911	SCARNA9	-0.27292	0.193556	0.621207	131.668	19.9094	112.026	17.3347	120.756	20.1509
ENSG00000089157	RPLP0	0.0115644	0.967232	0.99907	117.138	11.7026	122.095	20.9971	119.892	16.692
ENSG00000119335	SET	-0.123061	0.666122	0.898898	122.556	18.0068	117.429	4.78525	119.708	11.8467
ENSG00000168209	DDIT4	-0.832066	0.0375922	0.514781	154.642	118.799	91.2572	35.1711	119.428	83.8269
ENSG00000165678	GHITM	0.202727	0.389992	0.742545	107.773	20.3827	127.827	15.6796	118.914	19.7594
ENSG00000131386	GALNT15	0.77804	0.119133	0.611231	83.8618	49.9477	146.06	61.451	118.417	62.4362
ENSG00000175899	A2M	-0.367382	0.271265	0.621207	132.531	13.1497	106.221	32.692	117.915	28.1338
ENSG00000004799	PDK4	1.25085	0.0232358	0.439157	66.0347	41.6198	158.72	138.808	117.527	112.56
ENSG00000035862	TIMP2	-0.043488	0.89687	0.993337	117.567	42.5555	117.405	22.9422	117.477	30.6968
ENSG00000179218	CALR	-0.590401	0.0757292	0.561709	140.624	75.1045	98.9134	13.359	117.451	51.8436
ENSG00000134531	EMP1	-0.392624	0.224828	0.621207	131.794	44.7731	105.718	14.607	117.308	32.362
ENSG00000163682	RPL9	-0.136526	0.681378	0.903917	121.892	51.0361	112.964	40.4465	116.932	42.6246
ENSG00000154645	CHODL	-0.540306	0.198502	0.621207	139.729	53.2641	98.5914	63.8792	116.875	59.7851
ENSG00000128272	ATF4	0.0417493	0.867066	0.981047	112.754	22.1504	119.585	16.8409	116.549	18.4054
ENSG00000182899	RPL35A	-0.15067	0.619815	0.886983	121.972	50.9817	112.103	28.5676	116.489	37.5471
ENSG00000116132	PRRX1	-0.628881	0.0537403	0.522649	141.805	21.1371	95.4197	12.1662	116.035	28.9691
ENSG00000124795	DEK	0.0625684	0.830028	0.964895	110.904	26.4124	119.078	19.8292	115.445	21.8349
ENSG00000171858	RPS21	-0.159456	0.496229	0.817121	120.748	30.8466	110.808	28.0017	115.226	27.8623
ENSG00000221869	CEBPD	0.812432	0.0948998	0.597503	79.7335	52.9972	142.182	94.5044	114.427	81.2531
ENSG00000147065	MSN	0.0292744	0.925606	0.99907	109.807	36.3792	118.068	18.6644	114.397	26.257
ENSG00000145741	BTF3	0.0904396	0.729214	0.923633	108.82	28.5039	118.756	22.4295	114.34	24.1587
ENSG00000142168	SOD1	0.0617671	0.79369	0.949975	108.637	27.491	116.366	14.7593	112.931	20.2218
ENSG00000196937	FAM3C	-0.341918	0.357886	0.712842	122.771	65.9992	103.453	27.9145	112.039	46.1165
ENSG00000213639	PPP1CB	0.705936	0.0349434	0.506038	80.8251	7.69307	135.741	44.6025	111.334	43.065
ENSG00000162407	PPAP2B	0.471881	0.287064	0.637158	90.8899	62.4352	127.226	59.6757	111.077	60.0762
ENSG00000038427	VCAN	-0.271331	0.606362	0.88168	118.204	92.2127	105.284	48.6958	111.026	66.4884
ENSG00000155130	MARCKS	-0.362999	0.314642	0.668664	122.306	70.0358	100.862	16.7782	110.392	45.9116
ENSG00000187955	COL14A1	-1.74966	0.00255499	0.14274	175.723	202.49	57.402	23.6848	109.989	139.804
ENSG00000146278	PNRC1	0.601251	0.0466175	0.521474	83.7496	33.1967	129.346	26.3964	109.081	36.5946
ENSG00000019582	CD74	-0.351926	0.252493	0.621207	119.637	41.5694	98.0564	23.9658	107.648	32.6275
ENSG00000080824	HSP90AA1	-0.333379	0.294212	0.645438	118.35	39.6176	98.9451	10.2725	107.569	27.3119
ENSG00000113083	LOX	-0.445278	0.354164	0.709497	123.037	78.3287	94.884	49.3194	107.397	61.1322
ENSG00000204628	GNB2L1	-0.0675555	0.830749	0.96519	108.589	25.6453	106.124	23.5254	107.219	22.9137
ENSG00000089220	PEBP1	0.395638	0.072251	0.55984	88.1282	9.56242	119.636	20.4266	105.632	22.7743
ENSG00000106511	MEOX2	-0.447678	0.103105	0.611231	121.25	21.0984	93.096	29.6718	105.609	28.7631
ENSG00000075223	SEMA3C	-0.604138	0.15482	0.621207	126.768	61.1485	88.4459	30.4648	105.478	47.6882
ENSG00000137818	RPLP1	-0.0257453	0.92799	0.99907	104.979	31.5069	105.585	28.5161	105.316	27.9096
ENSG00000250722	SEPP1	0.0905545	0.766173	0.938802	99.5468	16.4107	109.355	24.2856	104.996	20.5576
ENSG00000086598	TMED2	-0.193364	0.482304	0.806746	109.451	22.8474	100.351	8.02142	104.395	15.8406
ENSG00000182718	ANXA2	-0.587419	0.120306	0.611231	124.404	59.001	87.7768	11.469	104.055	41.7592
ENSG00000208892	SNORA49	-0.311976	0.41633	0.760768	114.689	49.4955	95.4772	50.1476	104.016	47.7346
ENSG00000145390	USP53	-0.14897	0.708035	0.914816	106.588	41.4053	101.322	21.53	103.663	29.7048
ENSG00000211459	MT-RNR1	-0.343498	0.294499	0.645703	115.785	52.3782	93.8585	36.8473	103.604	42.9094
ENSG00000143387	CTSK	-0.423225	0.2571	0.621207	116.698	65.4002	92.7028	35.503	103.367	48.9297
ENSG00000259781	RP11-673C5.1	-0.191043	0.366073	0.720877	108.488	24.5872	99.029	6.5865	103.233	16.5301
ENSG00000069702	TGFBR3	-0.00472179	0.990912	0.999089	101.91	50.2905	102.468	31.5918	102.22	38.0465
ENSG00000184270	HIST2H2AB	0.211895	0.549443	0.852929	93.3809	63.1601	109.285	42.8066	102.217	49.8239
ENSG00000197635	DPP4	0.32795	0.338523	0.693537	88.028	31.1338	113.547	34.1674	102.205	33.5872
ENSG00000050165	DKK3	0.249053	0.564591	0.86178	89.8864	29.932	111.699	65.8968	102.005	51.3745
ENSG00000022267	FHL1	0.393728	0.29727	0.648888	84.9069	37.9338	114.947	47.4586	101.596	43.7772
ENSG00000239002	SCARNA10	-0.366049	0.4815	0.805922	113.26	94.6202	91.9669	55.4023	101.43	70.8379
ENSG00000145423	SFRP2	0.0857197	0.845407	0.971256	95.3563	46.1332	106.061	63.1835	101.303	53.1602
ENSG00000161970	RPL26	-0.141799	0.607387	0.88197	105.264	46.5563	97.4507	14.0257	100.923	30.4651
ENSG00000227063	RPL41P1	-0.241691	0.432467	0.771102	108.669	28.3891	94.5938	39.4044	100.849	33.6691
ENSG00000196230	TUBB	-0.351833	0.167911	0.621207	112.644	26.4928	91.0821	8.95285	100.665	20.7947
ENSG00000118816	CCNI	0.103233	0.699264	0.910974	95.1769	19.9091	104.996	15.1364	100.632	17.0287
ENSG00000100201	DDX17	-0.141499	0.667125	0.89936	104.55	19.387	97.4892	14.7698	100.627	16.244
ENSG00000074800	ENO1	-0.193452	0.498345	0.818391	104.981	27.0083	96.5373	11.3504	100.29	18.9146
ENSG00000152818	UTRN	0.270955	0.452558	0.784684	88.5417	19.5513	109.455	14.0592	100.16	19.0699
ENSG00000108946	PRKAR1A	-0.0352998	0.906634	0.997048	99.1741	9.04898	100.465	11.8569	99.8915	10.0729
ENSG00000100650	SRSF5	0.407506	0.187391	0.621207	83.3333	30.0771	113.054	14.8827	99.8448	26.3695
ENSG00000100316	RPL3	0.0181285	0.951017	0.99907	97.909	21.0272	101.379	23.9669	99.8366	21.3625
ENSG00000170275	CRTAP	0.488282	0.126558	0.611231	79.9294	23.801	114.825	15.8896	99.3157	26.0176
ENSG00000230630	DNM3OS	-0.604423	0.0109751	0.314898	119.968	37.1565	81.7681	10.1013	98.7458	31.2104
ENSG00000168077	SCARA3	0.130224	0.699641	0.91105	92.3955	29.067	103.505	37.4237	98.5674	32.425
ENSG00000249731	RP11-259O2.3	0.361384	0.151275	0.621207	83.8132	16.0158	109.942	36.6976	98.3293	30.9708
ENSG00000092964	DPYSL2	0.223175	0.479613	0.80426	87.5799	15.264	105.669	20.8325	97.6295	19.8812
ENSG00000189403	HMGB1	-0.0845735	0.769375	0.939763	98.5756	9.79147	96.7925	11.0433	97.585	9.89001
ENSG00000165507	C10orf10	0.647326	0.231921	0.621207	73.2404	47.8514	116.857	114.772	97.472	89.2941
ENSG00000196419	XRCC6	0.105914	0.663601	0.898306	91.6414	7.64652	101.89	12.845	97.3348	11.5584
ENSG00000184743	ATL3	0.280346	0.383892	0.737801	84.8506	16.9219	107.106	17.2043	97.2148	19.8233
ENSG00000156976	EIF4A2	-0.0144993	0.963637	0.99907	96.2962	24.358	97.3636	26.8591	96.8892	24.1561
ENSG00000100380	ST13	0.199406	0.471377	0.798213	87.9932	26.842	103.373	8.62422	96.5378	19.3153
ENSG00000249614	RP11-703G6.1	0.168205	0.519034	0.833431	89.0644	26.6363	102.087	34.6272	96.2989	30.2107
ENSG00000151914	DST	-0.0373623	0.935206	0.99907	95.7331	16.1432	96.6451	34.4163	96.2398	26.2716
ENSG00000152661	GJA1	-0.376834	0.21249	0.621207	107.385	39.2475	87.2085	19.71	96.1758	29.7483
ENSG00000264281	CTD-2031P19.4	-0.233606	0.427019	0.767451	103.246	22.2523	90.4672	36.8805	96.1467	30.185
ENSG00000143570	SLC39A1	-0.602419	0.0777761	0.561709	116.796	53.2713	79.5847	29.2565	96.1232	43.322
ENSG00000161016	RPL8	0.0730088	0.796143	0.950843	92.0324	31.2068	98.8444	32.0446	95.8168	29.8583
ENSG00000266037	RN7SL3	-0.784077	0.0630922	0.548733	121.819	74.3272	73.6439	40.8793	95.0549	59.598
ENSG00000164346	NSA2	-0.169387	0.575665	0.867975	100.45	45.7601	90.6731	36.3031	95.0186	38.3505
ENSG00000162998	FRZB	0.74622	0.0165959	0.378732	67.4442	20.3698	116.056	39.13	94.451	39.7191
ENSG00000140285	FGF7	0.814701	0.0691407	0.55984	66.1483	43.4142	116.63	36.1336	94.1936	45.4698
ENSG00000167526	RPL13	0.13891	0.668441	0.900233	88.2826	34.4862	98.9094	35.4919	94.1864	33.2745
ENSG00000136999	NOV	-2.31945	0.00782617	0.265463	165.314	266.741	36.9023	38.5825	93.974	178.903
ENSG00000143384	MCL1	0.0830757	0.771466	0.940692	88.0666	21.6257	97.9497	13.4577	93.5572	17.1191
ENSG00000114850	SSR3	-0.815835	0.00925364	0.288193	120.973	11.6525	71.3676	25.1501	93.4146	32.4147
ENSG00000106682	EIF4H	0.173669	0.460559	0.790671	85.0078	7.74333	98.9782	8.1078	92.7691	10.4674
ENSG00000107223	EDF1	-0.0604371	0.769628	0.93992	92.4813	16.7311	91.9149	13.1456	92.1666	13.8372
ENSG00000117614	SYF2	0.0782742	0.798573	0.952084	88.2829	45.5013	94.6575	14.3854	91.8243	29.852
ENSG00000077942	FBLN1	0.167773	0.676681	0.902448	85.7432	54.602	96.6666	19.9435	91.8118	36.7428
ENSG00000148303	RPL7A	0.0317386	0.902506	0.995676	89.1693	17.8766	93.4256	28.7826	91.5339	23.2183
ENSG00000084234	APLP2	0.13057	0.655691	0.897299	84.6081	3.03758	95.8208	6.27234	90.8374	7.61937
ENSG00000196531	NACA	0.0344362	0.915806	0.99907	88.037	22.5631	92.4541	10.8764	90.491	15.9837
ENSG00000132824	SERINC3	0.113624	0.662663	0.898051	84.9105	7.89437	94.7429	9.26193	90.373	9.64968
ENSG00000142871	CYR61	0.178511	0.674512	0.901672	80.9388	52.1531	97.7966	59.0556	90.3042	53.317
ENSG00000111885	MAN1A1	0.512884	0.101885	0.611231	71.4386	4.54929	105.192	37.4327	90.1904	32.013
ENSG00000178913	TAF7	0.0739388	0.758135	0.935079	86.3115	26.1932	93.0216	12.9398	90.0393	18.8018
ENSG00000177606	JUN	-0.0397981	0.912809	0.99907	89.5462	39.5156	90.3466	36.5685	89.9908	35.417
ENSG00000137970	RP11-122C9.1	0.0739088	0.716322	0.918467	86.1191	20.0867	92.8628	10.5378	89.8656	14.8142
ENSG00000213719	CLIC1	-0.282175	0.196903	0.621207	97.5399	7.31704	83.1854	12.7511	89.5652	12.594
ENSG00000174748	RPL15	0.0511282	0.865555	0.98025	86.2485	11.5835	91.9148	20.4772	89.3965	16.398
ENSG00000168028	RPSA	0.207629	0.637738	0.891893	81.3566	35.0891	95.5662	70.1715	89.2508	54.5878
ENSG00000207770	MIR568	-0.172274	0.611519	0.883491	92.5011	31.4567	84.7153	23.4309	88.1756	25.7374
ENSG00000120129	DUSP1	-0.332328	0.413717	0.758843	97.1251	41.6626	80.7469	57.2627	88.0261	48.6306
ENSG00000117868	ESYT2	0.0957362	0.776811	0.943262	82.352	26.8105	91.6053	24.0656	87.4927	24.1436
ENSG00000189058	APOD	1.04488	0.0533816	0.522591	55.2355	44.5948	113.027	69.1251	87.342	63.7388
ENSG00000050405	LIMA1	-0.469574	0.128856	0.611231	100.206	18.8018	75.585	20.4379	86.5276	22.5789
ENSG00000185222	WBP5	-0.040361	0.907995	0.997248	84.9087	46.7713	87.2417	33.7995	86.2048	37.3236
ENSG00000100345	MYH9	-0.180761	0.557344	0.857742	90.2703	11.4139	82.5861	11.1296	86.0013	11.2779
ENSG00000248527	MTATP6P1	-0.448798	0.0738056	0.561709	99.8473	26.2345	74.8092	21.0931	85.9373	25.587
ENSG00000083845	RPS5	-0.036407	0.913162	0.99907	85.831	33.2717	85.8387	38.8626	85.8353	34.2093
ENSG00000132386	SERPINF1	0.264959	0.354511	0.709711	75.8089	26.0496	93.5801	25.6015	85.6818	25.8827
ENSG00000026508	CD44	-0.340458	0.293891	0.645255	95.3915	18.3131	77.6698	13.9879	85.5461	17.6304
ENSG00000168036	CTNNB1	-0.084345	0.779364	0.944117	86.1043	19.7915	84.9874	4.41867	85.4838	12.5299
ENSG00000104408	EIF3E	0.119656	0.697562	0.91018	80.3604	26.0569	89.2779	18.7042	85.3146	21.2514
ENSG00000196616	ADH1B	0.951787	0.213529	0.621207	56.718	69.417	108.099	62.3022	85.2632	66.9414
ENSG00000067167	TRAM1	-0.193095	0.488463	0.811178	88.9082	23.6317	81.7373	10.7219	84.9244	16.7686
ENSG00000073921	PICALM	-0.0698159	0.80185	0.953251	85.4143	5.6614	84.2598	13.5525	84.7729	10.2091
ENSG00000101608	MYL12A	-0.264938	0.30686	0.659706	90.8781	20.8973	79.3857	16.3749	84.4934	18.2898
ENSG00000177410	ZFAS1	0.134687	0.618958	0.886473	79.1962	41.0808	88.3613	17.029	84.2879	28.3053
ENSG00000166482	MFAP4	0.488197	0.21506	0.621207	68.2941	46.1754	96.4735	18.0914	83.9493	34.4062
ENSG00000137831	UACA	-0.190487	0.641469	0.892581	88.2417	44.407	80.2776	32.3263	83.8172	35.7716
ENSG00000196569	LAMA2	1.22852	0.00064684	0.0594155	47.2257	16.0214	112.529	27.7155	83.5053	40.8034
ENSG00000176046	NUPR1	0.191552	0.54232	0.848059	76.7721	50.4373	88.7542	24.605	83.4288	36.0077
ENSG00000125691	RPL23	-0.167912	0.579447	0.870405	87.1868	28.0944	79.6203	16.5366	82.9832	21.1806
ENSG00000170315	UBB	-0.482908	0.0549465	0.523453	96.9217	25.5341	71.7368	17.9619	82.9301	24.1247
ENSG00000252139	SCARNA18	-0.136991	0.733284	0.925017	86.3598	44.5856	79.7184	31.0879	82.6701	35.2269
ENSG00000169908	TM4SF1	-0.355617	0.200935	0.621207	92.3954	20.0014	74.8198	20.3603	82.6312	21.0499
ENSG00000070756	PABPC1	-0.0275158	0.922102	0.99907	82.3384	21.0367	82.5688	18.1689	82.4664	18.194
ENSG00000234745	HLA-B	0.161305	0.573552	0.866854	76.6706	23.399	87.0847	27.0753	82.4562	24.5353
ENSG00000188612	SUMO2	-0.236632	0.237587	0.621207	87.9386	7.74526	77.5872	6.92165	82.1878	8.7301
ENSG00000148700	ADD3	-0.248956	0.404178	0.752769	88.0164	13.1446	77.485	16.1873	82.1656	15.0538
ENSG00000198830	HMGN2	0.329183	0.136721	0.611231	70.7598	12.8892	91.1599	9.40683	82.0932	14.9045
ENSG00000138279	ANXA7	0.121421	0.587877	0.874879	76.1717	9.64861	86.0862	10.8449	81.6798	11.001
ENSG00000148175	STOM	0.0728494	0.769114	0.939738	77.9275	10.4723	84.5209	18.57	81.5905	15.0208
ENSG00000122786	CALD1	0.0119445	0.971174	0.99907	79.0218	14.4951	83.1727	18.2956	81.3278	15.8411
ENSG00000151468	CCDC3	0.206464	0.503735	0.822799	73.8904	26.5571	87.1091	27.6039	81.2341	26.344
ENSG00000110700	RPS13	0.107816	0.694002	0.908985	76.6031	15.0748	84.8783	30.1745	81.2005	23.6536
ENSG00000149131	SERPING1	0.499139	0.16398	0.621207	65.8151	37.8008	93.3264	12.7919	81.0991	28.7732
ENSG00000197747	S100A10	-0.812472	0.011609	0.322789	103.884	48.4956	62.5078	22.0869	80.8972	40.0176
ENSG00000049323	LTBP1	-0.799332	0.0389011	0.519538	103.373	42.5594	62.3196	24.2055	80.5655	37.9519
ENSG00000187109	NAP1L1	0.0211213	0.947331	0.99907	78.1045	17.2819	82.3915	9.27526	80.4861	12.6538
ENSG00000167004	PDIA3	-0.443935	0.177392	0.621207	91.5258	45.979	71.5171	10.0758	80.4098	30.8989
ENSG00000215301	DDX3X	0.347124	0.226514	0.621207	67.703	6.39389	89.2808	12.5656	79.6907	14.9536
ENSG00000173905	GOLIM4	-0.281032	0.38632	0.739776	85.9037	29.0862	74.6849	22.1348	79.671	24.4374
ENSG00000070831	CDC42	-0.213267	0.406502	0.754401	83.8984	16.2961	75.8432	10.4932	79.4233	13.1402
ENSG00000206503	HLA-A	0.161781	0.457403	0.788428	73.0542	8.31121	84.4553	10.4386	79.3882	10.7932
ENSG00000118985	ELL2	0.894041	0.0478681	0.521474	52.9416	29.272	100.237	50.6041	79.2167	47.1492
ENSG00000180447	GAS1	-0.475023	0.0745565	0.561709	92.9722	38.0164	68.0276	10.8774	79.1141	27.8203
ENSG00000235655	H3F3AP4	-0.542353	0.0168202	0.381841	93.6498	23.837	67.4163	8.45189	79.0756	20.9752
ENSG00000119318	RAD23B	0.182075	0.483276	0.807232	72.0252	3.8835	84.4882	16.6564	78.9491	13.6938
ENSG00000203812	HIST2H2AA4	0.156349	0.662035	0.898051	73.8752	53.3965	82.9592	27.9247	78.9219	38.4969
ENSG00000184779	RPS17	-0.100092	0.728429	0.923257	80.9222	26.4723	77.1116	21.7623	78.8052	22.4416
ENSG00000169715	MT1E	0.639435	0.242977	0.621207	59.3127	29.6953	94.1404	87.905	78.6614	67.3146
ENSG00000153187	HNRNPU	0.108864	0.713788	0.917522	73.9944	11.7647	82.108	8.31856	78.5019	10.2366
ENSG00000135821	GLUL	0.813858	0.0378908	0.515858	54.6582	19.7427	97.4698	45.3555	78.4424	41.0347
ENSG00000112335	SNX3	-0.260608	0.194775	0.621207	84.5606	5.46358	73.3484	6.31695	78.3316	8.1281
ENSG00000122884	P4HA1	-0.55616	0.0677696	0.55984	92.817	27.9763	66.6313	25.4263	78.2694	28.4117
ENSG00000134308	YWHAQ	-0.220223	0.366384	0.721126	82.7614	19.1652	74.5358	6.08959	78.1916	13.2316
ENSG00000081154	PCNP	0.242828	0.292283	0.643857	69.0814	11.4389	84.4083	6.22286	77.5964	11.5622
ENSG00000133872	TMEM66	0.129482	0.559648	0.859082	72.2431	5.95043	81.5938	8.80395	77.438	8.73614
ENSG00000077147	TM9SF3	0.0430296	0.879284	0.985814	74.4301	7.46561	79.8227	2.97518	77.426	5.77966
ENSG00000169439	SDC2	-0.220109	0.410617	0.756961	81.7776	19.4386	73.6106	5.33916	77.2403	13.209
ENSG00000102802	MEDAG	0.31642	0.319113	0.673973	66.674	30.3378	85.5192	30.9143	77.1436	30.3585
ENSG00000152795	HNRNPDL	0.279108	0.289874	0.640803	66.5413	16.5275	82.6107	5.08592	75.4688	13.6783
ENSG00000169604	ANTXR1	-1.34996	0.000245399	0.031633	111.554	46.553	46.4148	12.3647	75.3656	45.4728
ENSG00000135404	CD63	-0.350338	0.168093	0.621207	83.4703	25.6975	68.8405	8.68974	75.3426	18.57
ENSG00000196683	TOMM7	0.207999	0.435069	0.77312	68.7786	30.8065	80.4954	14.6463	75.2879	22.3893
ENSG00000162368	CMPK1	0.111257	0.66907	0.900298	69.998	10.6553	79.198	14.6029	75.1091	13.1419
ENSG00000116774	OLFML3	0.157898	0.517542	0.832793	69.7521	25.0192	79.1605	10.82	74.979	17.8286
ENSG00000150459	SAP18	0.261283	0.262193	0.621207	66.1718	11.4797	81.7859	8.07042	74.8463	12.2355
ENSG00000205246	RPSAP58	-0.0868831	0.868964	0.981826	74.9477	46.9532	74.7079	42.1628	74.8145	41.4197
ENSG00000101856	PGRMC1	0.291509	0.162564	0.621207	65.1574	6.61578	82.2799	14.8819	74.6699	14.4426
ENSG00000202048	SNORD114-20	-0.273739	0.487555	0.810449	80.5899	13.1743	69.8527	38.0462	74.6248	28.6508
ENSG00000101972	STAG2	-0.0597136	0.83805	0.967916	74.8176	5.48624	74.2197	10.859	74.4854	8.38719
ENSG00000130255	RPL36	-0.172765	0.554524	0.855544	78.5274	36.8068	70.8888	21.2396	74.2837	27.3824
ENSG00000123349	PFDN5	-0.159382	0.569682	0.864707	77.8402	32.0524	71.1492	15.2524	74.123	22.6718
ENSG00000119681	LTBP2	-0.0221792	0.961775	0.99907	73	56.4272	74.9305	34.426	74.0725	42.2803
ENSG00000198668	CALM1	-0.178691	0.573115	0.866511	76.8156	17.4593	71.1755	14.9899	73.6822	15.3459
ENSG00000164096	C4orf3	0.124478	0.563673	0.861364	68.5024	7.37019	77.4482	9.96233	73.4723	9.60332
ENSG00000164258	NDUFS4	-0.0165814	0.935859	0.99907	72.5581	19.2503	73.8473	8.31762	73.2743	13.1916
ENSG00000223336	RNU2-6P	-0.569663	0.211049	0.621207	88.104	72.0105	61.1893	30.0448	73.1514	50.9621
ENSG00000148671	ADIRF	0.0198334	0.932917	0.99907	71.8595	23.1027	74.1359	16.1211	73.1241	18.2081
ENSG00000134333	LDHA	-0.123135	0.667912	0.899902	74.6129	15.8474	71.7369	5.13247	73.0151	10.4712
ENSG00000137876	RSL24D1	0.169535	0.531872	0.841922	67.0709	26.4981	76.9661	13.4778	72.5682	19.5277
ENSG00000135862	LAMC1	-0.0629643	0.832035	0.965872	72.8364	5.85911	72.2838	11.4872	72.5294	8.88462
ENSG00000170759	KIF5B	-0.141718	0.628812	0.888792	74.1034	17.604	70.6134	12.4637	72.1645	14.0452
ENSG00000123416	TUBA1B	-0.415712	0.144446	0.615552	82.0124	25.9643	64.19	12.1449	72.1111	20.3663
ENSG00000234797	RPS3AP6	-0.0623986	0.800142	0.952676	72.8686	29.5044	71.4312	13.2019	72.07	20.3509
ENSG00000144320	KIAA1715	-0.242584	0.49632	0.817191	76.5493	25.8309	67.8407	17.9162	71.7112	20.7792
ENSG00000129625	REEP5	-0.0576657	0.827085	0.963748	71.6881	13.3565	71.438	13.9017	71.5492	12.7884
ENSG00000239014	SNORD108	0.123078	0.744232	0.928637	67.1748	31.7945	74.9802	13.4741	71.5111	22.0631
ENSG00000166734	CASC4	-0.085073	0.777669	0.943612	71.8023	13.1668	70.8577	14.1653	71.2775	12.8681
ENSG00000122545	SEPT7	-0.280074	0.364621	0.719531	77.0174	14.4595	66.4052	10.9881	71.1217	13.0406
ENSG00000082641	NFE2L1	0.229428	0.381697	0.736396	63.7105	11.2628	76.7746	7.41589	70.9683	11.0669
ENSG00000168374	ARF4	-0.423668	0.169816	0.621207	80.1278	39.5067	63.6046	11.2659	70.9483	26.9182
ENSG00000129562	DAD1	-0.368194	0.0825959	0.563645	78.977	13.0409	63.8744	8.8944	70.5866	12.9108
ENSG00000136888	ATP6V1G1	0.0572473	0.770551	0.940522	67.3652	5.23128	72.8329	10.0214	70.4028	8.29341
ENSG00000171867	PRNP	0.0604975	0.790904	0.948809	67.0737	6.94149	72.6798	10.0648	70.1882	8.8005
ENSG00000135318	NT5E	0.053071	0.872885	0.983657	66.7708	23.0973	72.5467	25.9269	69.9797	23.3544
ENSG00000197766	CFD	0.304398	0.390505	0.742921	61.2005	31.7505	76.8056	33.3613	69.87	31.657
ENSG00000143933	CALM2	-0.265689	0.38769	0.740484	75.2276	16.377	65.5726	9.97871	69.8637	13.2763
ENSG00000106153	CHCHD2	-0.186541	0.380102	0.734773	73.2168	17.0794	66.7502	7.74863	69.6242	12.2893
ENSG00000125304	TM9SF2	-0.172447	0.468095	0.795768	72.2143	8.10012	66.7933	5.7319	69.2026	7.01391
ENSG00000214485	CTB-13H5.1	-0.0130405	0.950313	0.99907	68.3785	16.5545	69.4802	7.14932	68.9906	11.343
ENSG00000180964	TCEAL8	-0.119442	0.617396	0.88586	70.0645	21.8328	67.8286	11.5583	68.8223	15.7143
ENSG00000159403	C1R	0.413611	0.190287	0.621207	57.1584	14.5955	77.9424	32.7521	68.705	27.1336
ENSG00000092841	MYL6	-0.593159	0.0636216	0.548842	82.2436	39.5556	57.7569	10.0531	68.6399	28.3519
ENSG00000013441	CLK1	0.186451	0.493248	0.814742	62.6168	17.4282	73.1717	10.701	68.4806	14.2164
ENSG00000142173	COL6A2	-0.579911	0.147817	0.621207	81.0585	59.0638	57.9741	12.8582	68.2338	39.2287
ENSG00000166913	YWHAB	-0.26345	0.290866	0.642111	73.3732	12.0928	63.9953	8.28181	68.1633	10.6565
ENSG00000149591	TAGLN	-0.0438565	0.90383	0.996196	66.6529	24.0394	68.2019	37.5625	67.5135	30.3784
ENSG00000085063	CD59	-0.217863	0.411549	0.757246	71.2696	12.9294	63.9752	8.64447	67.2171	10.716
ENSG00000134294	SLC38A2	0.036752	0.89453	0.992275	64.5126	14.7721	68.6551	3.99446	66.814	9.72496
ENSG00000079246	XRCC5	-0.01928	0.939052	0.99907	65.8954	4.85659	67.4925	5.76427	66.7827	5.11536
ENSG00000135842	FAM129A	-0.050479	0.870486	0.98258	66.4153	12.2899	66.9534	15.9322	66.7142	13.5513
ENSG00000132967	HMGB1P5	-0.204984	0.325586	0.680515	70.2781	14.2811	63.5167	6.35005	66.5217	10.4566
ENSG00000244754	N4BP2L2	0.114608	0.714997	0.918062	62.5592	18.4483	69.3408	8.84384	66.3267	13.3981
ENSG00000170323	FABP4	-0.460388	0.101818	0.611231	77.4731	38.0056	57.1364	15.3804	66.1749	27.8356
ENSG00000163513	TGFBR2	-0.161043	0.559921	0.859126	69.3476	13.5233	63.5612	17.5107	66.1329	15.205
ENSG00000148516	ZEB1	0.0017813	0.99511	0.999089	64.5274	5.39329	67.2201	10.6062	66.0234	8.3167
ENSG00000179010	MRFAP1	0.0441874	0.845957	0.971484	63.269	11.8147	68.1773	6.22523	65.9959	8.85514
ENSG00000131724	IL13RA1	0.0692109	0.807465	0.955528	63.063	20.3989	68.31	11.8502	65.978	15.2939
ENSG00000116752	BCAS2	0.275082	0.186209	0.621207	57.9424	14.6542	72.3293	7.4014	65.9351	12.8614
ENSG00000061676	NCKAP1	0.100074	0.71593	0.918298	61.9158	8.20931	68.9643	7.1591	65.8316	8.04357
ENSG00000170348	TMED10	-0.0408238	0.871354	0.983023	65.3713	6.27533	66.1496	10.4903	65.8037	8.36415
ENSG00000109472	CPE	-1.14948	0.00043836	0.0461494	93.154	32.2108	43.8581	17.3438	65.7674	34.8497
ENSG00000173915	USMG5	-0.425686	0.0521796	0.522223	74.8519	12.9505	58.2966	10.1369	65.6545	13.7987
ENSG00000015479	MATR3	0.0404281	0.898806	0.994244	63.4178	7.5866	67.4401	2.42468	65.6524	5.38677
ENSG00000115053	NCL	0.0725447	0.788299	0.947936	62.5446	6.50327	68.0356	6.91079	65.5952	6.93646
ENSG00000077097	TOP2B	-0.038833	0.880672	0.986366	64.872	6.38711	65.6913	4.39272	65.3272	5.01325
ENSG00000128595	CALU	-0.85363	0.0360379	0.50933	83.7236	67.6968	49.9711	9.50189	64.9722	45.6088
ENSG00000084754	HADHA	-0.123611	0.594928	0.878215	66.9545	5.60403	63.3796	8.46208	64.9685	7.15054
ENSG00000110958	PTGES3	-0.106722	0.628578	0.888792	66.572	11.0119	63.4936	5.06064	64.8617	7.80455
ENSG00000131013	PPIL4	-0.0699365	0.754721	0.933172	65.504	17.2925	64.2033	7.75265	64.7814	11.944
ENSG00000237973	hsa-mir-6723	-0.423639	0.0465086	0.521474	74.2706	13.0497	56.7217	10.8511	64.5212	14.4319
ENSG00000152518	ZFP36L2	-0.439267	0.130662	0.611231	74.5719	32.1001	56.4422	5.86645	64.4999	22.2467
ENSG00000114698	PLSCR4	0.382612	0.134432	0.611231	53.8338	11.2862	72.3332	13.3671	64.1112	15.2371
ENSG00000162434	JAK1	0.102791	0.69092	0.907534	60.1678	5.66345	66.6778	6.37066	63.7845	6.64024
ENSG00000095139	ARCN1	-0.104798	0.656908	0.897435	64.9964	3.45569	62.8032	8.10318	63.7779	6.21651
ENSG00000139330	KERA	-2.58709	0.00194236	0.119945	116.08	198.242	21.6956	16.5822	63.6442	131.718
ENSG00000125827	TMX4	0.532569	0.0798626	0.561709	50.3827	18.1998	74.1341	12.1305	63.5779	18.8279
ENSG00000213235	EEF1A1P16	0.0707099	0.727828	0.923055	60.6889	7.66738	65.6517	12.3652	63.446	10.2633
ENSG00000100906	NFKBIA	-0.0709925	0.796324	0.950882	64.3398	25.7905	62.7206	11.5586	63.4402	17.8034
ENSG00000105372	RPS19	-0.0212158	0.947432	0.99907	63.0226	21.5093	63.1696	28.4575	63.1043	24.0503
ENSG00000111669	TPI1	-0.50235	0.0504172	0.521474	73.4585	25.5323	54.6684	4.74677	63.0196	18.8096
ENSG00000134970	TMED7	-0.11076	0.659997	0.89762	64.0187	14.7044	62.2091	4.22482	63.0134	9.53499
ENSG00000029363	BCLAF1	0.199598	0.493126	0.814698	57.227	9.54597	67.5675	8.05316	62.9717	9.81329
ENSG00000079332	SAR1A	-0.276658	0.295433	0.646527	67.9232	19.2197	58.9795	8.58755	62.9545	14.0576
ENSG00000173230	GOLGB1	-0.0141361	0.96401	0.99907	61.5426	5.94833	63.3916	8.71721	62.5698	7.22586
ENSG00000005812	FBXL3	0.278766	0.264945	0.621207	55.0818	12.313	68.4605	8.52924	62.5144	11.956
ENSG00000118482	PHF3	0.131593	0.684442	0.905291	58.6533	21.8948	65.4233	10.4538	62.4144	15.7207
ENSG00000173848	NET1	-0.432876	0.120259	0.611231	70.9109	4.02127	54.5039	18.8638	61.7959	16.086
ENSG00000197614	MFAP5	0.18569	0.699153	0.910974	55.0902	27.0807	66.6553	45.8772	61.5152	36.9394
ENSG00000215861	WI2-1896O14.1	0.279606	0.366226	0.720917	53.9796	22.3014	67.3839	20.1861	61.4264	20.9799
ENSG00000110321	EIF4G2	-0.402926	0.18705	0.621207	69.3732	18.2187	55.0635	7.28515	61.4233	14.4183
ENSG00000065613	SLK	0.0974124	0.721032	0.919807	57.887	3.78635	64.1798	6.15185	61.383	5.94127
ENSG00000168385	SEPT2	-0.175248	0.573096	0.866511	63.7277	19.693	59.4711	11.5837	61.3629	14.7498
ENSG00000047410	TPR	0.0765331	0.791951	0.949302	58.3029	7.82577	63.3862	5.94983	61.127	6.91693
ENSG00000170876	TMEM43	0.263176	0.273235	0.621207	53.9653	11.4295	66.8164	11.1662	61.1048	12.5382
ENSG00000173726	TOMM20	0.357181	0.141639	0.614182	52.0033	12.5872	68.3394	10.2245	61.0789	13.6314
ENSG00000010017	RANBP9	0.349893	0.147448	0.621207	51.8476	10.0411	68.2809	12.2682	60.9772	13.7141
ENSG00000124193	SRSF6	0.02116	0.932821	0.99907	58.9121	14.7099	62.6266	5.68485	60.9757	10.0565
ENSG00000174738	NR1D2	-0.447917	0.106056	0.611231	69.903	13.3993	53.7385	12.3048	60.9227	14.6837
ENSG00000129009	ISLR	0.45329	0.0817795	0.562014	49.8513	17.6018	69.7616	12.8543	60.9126	17.576
ENSG00000138814	PPP3CA	0.0621063	0.826536	0.963598	58.5748	17.3075	62.7647	14.1289	60.9025	14.7316
ENSG00000187193	MT1X	0.534973	0.183126	0.621207	47.3488	22.5329	71.221	42.4041	60.6111	35.3236
ENSG00000234456	MAGI2-AS3	0.670825	0.0149078	0.363139	44.8596	12.0257	73.2083	9.68992	60.6088	18.0115
ENSG00000107372	ZFAND5	0.750336	0.103123	0.611231	43.0789	22.3314	74.5641	52.6193	60.5707	42.974
ENSG00000163359	COL6A3	-1.24193	0.0123339	0.331795	86.6994	78.8144	39.5729	8.70106	60.518	54.6275
ENSG00000153113	CAST	0.207088	0.509109	0.826748	54.6585	8.84954	65.0693	8.5517	60.4423	9.80002
ENSG00000091527	CDV3	0.179439	0.477603	0.802776	54.7954	7.08763	64.7458	11.336	60.3234	10.5164
ENSG00000115268	RPS15	-0.0423071	0.853285	0.974398	60.3069	16.1719	59.8234	10.4431	60.0383	12.3559
ENSG00000113013	HSPA9	0.0961188	0.690234	0.907257	56.4945	5.55163	62.6804	7.0048	59.9311	6.83525
ENSG00000138760	SCARB2	0.0173666	0.943223	0.99907	57.7374	3.35988	60.7766	3.25628	59.4259	3.47861
ENSG00000104765	BNIP3L	0.13836	0.55082	0.853447	55.0026	5.20122	62.7954	6.905	59.3319	7.13115
ENSG00000131016	AKAP12	-0.363476	0.235144	0.621207	66.6153	3.32056	53.4852	17.8024	59.3208	14.5082
ENSG00000113580	NR3C1	-0.0371686	0.900144	0.994456	59.1449	10.3272	59.3166	12.4249	59.2403	10.8255
ENSG00000167460	TPM4	-0.617833	0.0731813	0.561384	71.4063	37.0663	49.4667	6.96138	59.2176	25.9452
ENSG00000124172	ATP5E	-0.708465	0.0242872	0.446802	73.6181	32.4239	47.6299	9.26926	59.1802	24.9962
ENSG00000116209	TMEM59	0.0674506	0.766655	0.938802	56.2038	1.74145	61.0867	6.06544	58.9165	5.11418
ENSG00000263934	SNORD3A	-0.416639	0.451831	0.784031	66.4368	57.879	52.4897	38.6271	58.6884	45.3465
ENSG00000065135	GNAI3	-0.22268	0.326301	0.681183	62.3462	7.33869	55.6532	9.51117	58.6279	8.82444
ENSG00000082996	RNF13	0.0328225	0.885403	0.988336	56.6232	6.43438	59.9515	10.4146	58.4723	8.53428
ENSG00000131051	RBM39	0.145614	0.598894	0.879419	54.205	5.0991	61.8342	4.16788	58.4435	5.88248
ENSG00000111716	LDHB	0.24053	0.399095	0.750008	52.3017	22.0884	63.2934	15.9911	58.4082	18.5575
ENSG00000187735	TCEA1	0.113397	0.615864	0.884892	54.8139	6.38929	61.1716	1.87004	58.3459	5.31835
ENSG00000197756	RPL37A	0.133044	0.653051	0.897027	54.6634	16.9927	61.253	18.5791	58.3243	17.1153
ENSG00000138768	USO1	-0.12574	0.613583	0.884051	59.6995	9.55005	57.209	8.3222	58.3159	8.39963
ENSG00000197694	SPTAN1	-0.168226	0.595479	0.878341	60.721	11.4098	56.2898	11.7726	58.2592	11.1163
ENSG00000196126	HLA-DRB1	-1.3163	4.97982157876887e-06	0.00195574	86.1028	36.6529	35.7196	10.0059	58.1121	35.4821
ENSG00000113732	ATP6V0E1	-0.256178	0.267266	0.621207	62.25	15.2555	54.6209	9.43524	58.0116	12.1636
ENSG00000126945	HNRNPH2	-0.0537208	0.79586	0.950764	57.9305	8.72274	58.0497	6.64235	57.9967	7.11313
ENSG00000106624	AEBP1	-0.169724	0.65501	0.897132	59.7188	32.3925	56.4652	24.962	57.9112	26.6077
ENSG00000145730	PAM	-0.199925	0.55129	0.853633	60.6786	21.306	55.5383	13.3201	57.8228	16.3181
ENSG00000096968	JAK2	0.459055	0.0947635	0.59727	47.0847	12.6542	66.3527	12.1092	57.7892	15.3783
ENSG00000131236	CAP1	-0.243307	0.323333	0.678067	61.6491	14.3966	54.6284	7.04782	57.7487	10.782
ENSG00000124343	XG	0.635144	0.0752924	0.561709	43.3809	18.7343	69.2335	30.5054	57.7435	27.9742
ENSG00000164104	HMGB2	0.746448	0.0120409	0.327106	41.5508	22.0227	70.6569	15.5074	57.7208	23.1827
ENSG00000136536	MARCH7	-0.0652398	0.76729	0.939158	58.1117	4.34377	57.3299	4.79524	57.6774	4.32927
ENSG00000139793	MBNL2	-0.0760029	0.753317	0.932691	58.2196	4.45155	57.1548	8.43266	57.628	6.58035
ENSG00000151491	EPS8	0.0666224	0.794271	0.95023	55.0456	9.24216	59.5194	7.05461	57.5311	7.90411
ENSG00000198523	PLN	0.876087	0.0793708	0.561709	38.913	26.2112	72.3806	70.3577	57.5061	55.1713
ENSG00000108055	SMC3	-0.0589581	0.798505	0.952084	57.8449	10.2615	57.2341	5.51926	57.5056	7.40417
ENSG00000115677	HDLBP	-0.367939	0.271684	0.621207	64.1219	20.9289	52.177	6.9251	57.4858	15.0953
ENSG00000174028	FAM3C2	-0.210469	0.506559	0.824938	60.1902	28.3954	55.3209	14.5484	57.485	20.3661
ENSG00000174695	TMEM167A	-0.163696	0.549641	0.852985	59.4429	17.9561	55.8897	6.94472	57.4689	12.1873
ENSG00000116560	SFPQ	0.34974	0.177458	0.621207	48.8267	4.77028	64.2179	3.20904	57.3774	8.91541
ENSG00000135506	OS9	0.0301287	0.897751	0.993725	55.6856	7.24409	58.5805	4.951	57.2939	5.85346
ENSG00000089289	IGBP1	-0.00592468	0.981419	0.99907	57.006	24.4035	57.5214	9.37444	57.2923	16.3505
ENSG00000015171	ZMYND11	-0.0174907	0.941609	0.99907	56.4005	4.10009	57.7774	4.3565	57.1654	4.03983
ENSG00000100603	SNW1	0.0701065	0.721411	0.919896	54.2828	5.94644	58.827	4.00955	56.8074	5.19946
ENSG00000173660	UQCRH	-0.410813	0.0596126	0.535984	64.647	10.1378	50.2795	10.5881	56.665	12.3262
ENSG00000121858	TNFSF10	-0.162059	0.670854	0.900298	59.431	31.4867	54.435	27.2209	56.6555	27.3716
ENSG00000264940	SNORD3C	-0.372642	0.513561	0.82955	62.8891	56.2433	51.6132	39.9431	56.6247	44.9364
ENSG00000151414	NEK7	-0.0452578	0.862436	0.978636	56.2089	5.38664	56.8438	13.3509	56.5616	10.0058
ENSG00000004700	RECQL	-0.325708	0.299286	0.650977	61.8632	26.125	52.2995	13.2348	56.55	19.2075
ENSG00000256043	CTSO	0.273074	0.189807	0.621207	49.7308	8.6676	61.8407	6.34691	56.4585	9.43664
ENSG00000113328	CCNG1	0.0965224	0.704872	0.913352	53.8629	20.9167	58.5109	9.23355	56.4451	14.5841
ENSG00000127920	GNG11	-0.723234	0.000747338	0.0646774	71.0433	5.50685	44.7289	9.75199	56.4242	15.8515
ENSG00000107581	EIF3A	-0.0635412	0.793837	0.949975	56.5784	1.98628	56.2225	2.36465	56.3807	2.07617
ENSG00000148672	GLUD1	0.00325179	0.988986	0.99907	54.9451	7.94468	57.4173	7.69188	56.3185	7.41279
ENSG00000092199	HNRNPC	-0.112818	0.685894	0.905782	57.7921	13.4714	55.0609	10.2904	56.2748	11.0938
ENSG00000104447	TRPS1	-0.362874	0.248701	0.621207	62.9028	4.97094	50.8797	12.5346	56.2233	11.3127
ENSG00000152558	TMEM123	-0.0695216	0.769734	0.939993	56.3099	5.37187	55.9109	6.63714	56.0882	5.7351
ENSG00000113657	DPYSL3	0.042334	0.896714	0.993218	53.7059	15.9281	57.9603	17.0986	56.0694	15.6955
ENSG00000106052	TAX1BP1	-0.0709473	0.775995	0.942687	56.2969	7.65187	55.7279	6.58552	55.9808	6.61295
ENSG00000139644	TMBIM6	0.116732	0.642891	0.893332	52.4862	8.49754	58.52	8.38667	55.8383	8.50642
ENSG00000118564	FBXL5	0.14235	0.542245	0.848005	51.5646	4.4314	58.9831	6.52144	55.686	6.62689
ENSG00000147526	TACC1	0.187571	0.550081	0.853278	50.81	9.58432	59.529	10.8402	55.6539	10.692
ENSG00000119729	RHOQ	0.171823	0.471772	0.798482	50.7	6.6119	59.3244	6.6977	55.4914	7.71264
ENSG00000143183	TMCO1	0.0242556	0.909866	0.997867	53.6845	5.16355	56.8093	6.70097	55.4205	5.92976
ENSG00000245532	NEAT1	-0.425297	0.227401	0.621207	63.3403	6.83402	48.9878	9.39385	55.3667	10.9022
ENSG00000132669	RIN2	-0.559717	0.0303197	0.485813	65.9997	14.9358	46.8211	3.51235	55.3449	13.8562
ENSG00000115128	SF3B14	-0.121057	0.536677	0.84434	56.7207	5.6073	54.226	5.46945	55.3347	5.33637
ENSG00000123384	LRP1	0.0518226	0.880329	0.986204	53.5087	12.7031	56.7502	10.1262	55.3095	10.7099
ENSG00000100852	ARHGAP5	0.103703	0.725308	0.921591	52.2681	11.4259	57.6118	6.15839	55.2368	8.70927
ENSG00000164924	YWHAZ	-0.135286	0.628449	0.888792	56.8661	6.96689	53.9298	6.27369	55.2348	6.34635
ENSG00000110955	ATP5B	-0.201277	0.338171	0.693234	58.3316	7.88907	52.7535	7.34834	55.2327	7.67993
ENSG00000115738	ID2	-0.0676107	0.800785	0.952734	55.2472	12.7445	55.0156	16.435	55.1185	13.9992
ENSG00000198408	MGEA5	0.246397	0.366773	0.721458	49.1441	12.4697	59.5194	5.00767	54.9082	10.0374
ENSG00000206652	RNU1-1	0.82122	0.112917	0.611231	38.5771	29.5752	67.7468	36.6493	54.7825	35.1561
ENSG00000130340	SNX9	0.0667269	0.766351	0.938802	52.3233	3.39368	56.7362	5.8773	54.7749	5.19611
ENSG00000197894	ADH5	0.43379	0.100176	0.610407	45.0011	15.2599	62.4373	10.2001	54.6879	14.9598
ENSG00000167468	GPX4	-0.131081	0.587483	0.874879	56.5227	16.4973	53.2046	12.101	54.6793	13.3542
ENSG00000172380	GNG12	-0.200189	0.451594	0.784009	57.2003	14.8864	52.3247	7.2964	54.4916	10.7854
ENSG00000138069	RAB1A	-0.0850545	0.710082	0.91581	54.788	12.7085	54.1558	5.02798	54.4368	8.56251
ENSG00000115310	RTN4	-0.035794	0.898653	0.994244	53.899	13.4666	54.7075	12.3704	54.3482	12.0292
ENSG00000148053	NTRK2	-0.0343284	0.921927	0.99907	53.7852	8.1235	54.6768	15.7151	54.2805	12.184
ENSG00000168274	HIST1H2AE	-0.288341	0.429036	0.768505	59.891	39.3365	49.7738	20.0316	54.2704	28.4486
ENSG00000027697	IFNGR1	-0.12834	0.517229	0.832582	55.7741	2.43249	52.9616	3.86619	54.2116	3.44816
ENSG00000131711	MAP1B	-0.0965644	0.780199	0.94434	54.8788	18.0151	53.6081	12.8473	54.1729	14.3066
ENSG00000138448	ITGAV	-0.158985	0.619309	0.886711	55.76	19.0387	52.6932	10.0165	54.0562	13.737
ENSG00000129538	RNASE1	-0.201768	0.535942	0.843948	56.879	25.5224	51.7851	18.2438	54.0491	20.4426
ENSG00000108953	YWHAE	-0.13029	0.565198	0.862311	55.5691	9.64172	52.7672	3.27822	54.0125	6.51269
ENSG00000131171	SH3BGRL	-0.164485	0.497471	0.817897	55.8795	9.00099	52.1037	13.9462	53.7819	11.4712
ENSG00000182774	RPS17L	-0.120994	0.649168	0.89549	55.5448	16.8523	52.2403	14.6888	53.709	14.745
ENSG00000204388	HSPA1B	-0.0406276	0.84983	0.973042	53.7706	13.8646	53.596	7.45434	53.6736	9.99385
ENSG00000130741	EIF2S3	0.238765	0.314178	0.668353	48.1183	9.65386	58.1019	11.6186	53.6647	11.4075
ENSG00000116288	PARK7	-0.325398	0.149293	0.621207	59.1059	14.8329	49.2045	5.3873	53.6051	11.1468
ENSG00000112210	RAB23	-0.605919	0.0557848	0.525087	64.3152	28.3411	44.9673	14.3812	53.5664	22.5522
ENSG00000204262	COL5A2	-2.23106	0.000610439	0.0580171	93.0763	137.852	21.9298	5.91443	53.5505	92.4648
ENSG00000196262	PPIA	-0.418195	0.0841062	0.564377	60.8465	12.1432	47.6305	3.54944	53.5043	10.4935
ENSG00000189184	PCDH18	-0.0633747	0.847304	0.971976	54.4376	27.8666	52.5845	14.4533	53.4081	19.915
ENSG00000252498	RNU6-1016P	0.525821	0.15426	0.621207	42.2122	10.9382	62.2013	21.2864	53.3172	19.5553
ENSG00000225733	FGD5-AS1	0.415769	0.0952395	0.597503	43.9304	8.08821	60.7985	9.91447	53.3016	12.3579
ENSG00000163527	STT3B	-0.0269917	0.909747	0.997806	52.6075	6.37685	53.7731	2.63724	53.2551	4.37081
ENSG00000112081	SRSF3	0.0368867	0.880542	0.986343	51.4738	5.1091	54.6744	9.2862	53.2519	7.46665
ENSG00000134419	RPS15A	0.0308994	0.91901	0.99907	51.9395	21.0154	54.0631	15.3351	53.1193	16.8657
ENSG00000215700	PNRC2	-0.347585	0.163383	0.621207	58.8188	20.7779	48.5147	5.74617	53.0943	14.4187
ENSG00000168216	LMBRD1	0.206415	0.328978	0.68394	48.2029	12.3032	56.9282	4.13064	53.0503	9.29739
ENSG00000120686	UFM1	0.12419	0.560655	0.859576	49.3471	3.50242	55.8693	2.85681	52.9706	4.52738
ENSG00000173812	EIF1	0.0615288	0.804438	0.954141	51.1526	15.4317	54.358	9.40057	52.9334	11.6765
ENSG00000124212	PTGIS	-0.0277929	0.933272	0.99907	52.3633	24.976	53.337	10.0953	52.9042	16.8863
ENSG00000169045	HNRNPH1	-0.00694226	0.980118	0.99907	52.1827	9.21639	53.3913	5.50764	52.8541	6.88665
ENSG00000136450	SRSF1	-0.279647	0.196895	0.621207	57.3022	7.23581	49.2763	4.40388	52.8434	6.87196
ENSG00000176658	MYO1D	-0.076137	0.823076	0.962231	52.9695	23.4315	52.4922	13.2932	52.7043	17.1553
ENSG00000186340	THBS2	0.308112	0.288693	0.639405	45.8933	15.0673	58.0824	16.8863	52.6651	16.4005
ENSG00000127184	COX7C	-0.0654408	0.75085	0.931532	53.0927	13.3295	52.2476	3.99471	52.6232	8.64902
ENSG00000178988	MRFAP1L1	-0.0556593	0.775445	0.942594	52.8026	9.46929	52.4374	3.46386	52.5997	6.29774
ENSG00000127083	OMD	0.309769	0.573024	0.866468	45.4619	34.1147	58.1867	43.937	52.5312	38.0347
ENSG00000143162	CREG1	0.395043	0.0702279	0.55984	43.9814	11.6906	59.2323	8.43492	52.4541	12.3058
ENSG00000049245	VAMP3	-0.0884132	0.685876	0.905782	53.3674	13.0881	51.5437	6.83043	52.3542	9.40681
ENSG00000132670	PTPRA	0.0903899	0.722511	0.920328	49.8546	14.1225	54.3303	9.14664	52.3411	11.0538
ENSG00000086061	DNAJA1	-0.384724	0.110157	0.611231	58.7199	15.3506	47.2184	9.07274	52.3302	12.8945
ENSG00000163634	THOC7	0.130635	0.516408	0.831732	48.5395	3.72044	55.2893	9.21526	52.2894	7.76574
ENSG00000111276	CDKN1B	0.0180795	0.951956	0.99907	51.334	23.2344	52.7811	14.2209	52.138	17.4395
ENSG00000196924	FLNA	0.0335233	0.915671	0.99907	50.2434	9.9664	53.5531	14.3607	52.0821	11.9752
ENSG00000184500	PROS1	0.437483	0.0833918	0.564131	42.333	1.42984	59.474	16.5538	51.8558	14.812
ENSG00000269378	ITGB1P1	-0.849897	0.0417677	0.519538	66.5538	57.5903	40.049	13.7102	51.8289	39.1518
ENSG00000245910	SNHG6	0.142342	0.573399	0.866749	48.2774	16.9759	54.4593	13.599	51.7118	14.531
ENSG00000054118	THRAP3	0.166638	0.465958	0.794454	47.6101	6.49612	54.9689	5.30308	51.6983	6.70287
ENSG00000008294	SPAG9	0.201354	0.49828	0.818317	46.7567	7.03001	55.6426	7.91278	51.6933	8.47182
ENSG00000077380	DYNC1I2	-0.121519	0.598992	0.879419	52.8616	5.06357	50.6107	5.20531	51.6111	4.95681
ENSG00000137033	IL33	-0.362675	0.14455	0.615735	57.9963	14.2758	46.4001	14.68	51.554	14.8839
ENSG00000091986	CCDC80	-1.85432	0.000324844	0.0379063	84.0089	95.731	25.3499	6.28366	51.4206	66.4244
ENSG00000142864	SERBP1	-0.278695	0.291772	0.643348	55.8304	8.82727	47.8648	2.59098	51.4051	7.08537
ENSG00000116679	IVNS1ABP	-0.834675	0.029253	0.477629	66.4232	29.4694	39.3695	15.4101	51.3934	25.4501
ENSG00000119950	MXI1	0.608926	0.0408766	0.519538	39.3623	16.2526	60.9765	12.6851	51.3701	17.5864
ENSG00000204389	HSPA1A	-0.134026	0.502408	0.821833	53.1984	10.7446	49.856	6.24395	51.3415	8.1172
ENSG00000198542	ITGBL1	-0.183902	0.596963	0.878489	53.1177	24.9595	49.7921	18.4348	51.2702	20.1645
ENSG00000123562	MORF4L2	-0.125359	0.645637	0.893656	52.1694	15.2196	50.2327	9.46148	51.0935	11.5181
ENSG00000005810	MYCBP2	0.809587	0.0121743	0.329647	35.3867	6.6467	63.5782	11.475	51.0486	17.4118
ENSG00000135486	HNRNPA1	0.0212823	0.930705	0.99907	49.7853	6.29374	51.8685	9.83966	50.9426	8.02927
ENSG00000163683	SMIM14	0.103692	0.695876	0.909479	47.2746	15.9213	53.5592	12.0823	50.766	13.3799
ENSG00000078674	PCM1	0.166266	0.573851	0.866958	46.7759	8.57503	53.8634	5.66573	50.7134	7.58802
ENSG00000117859	OSBPL9	0.265617	0.402469	0.751634	44.9104	17.2476	55.1895	2.03314	50.621	11.9571
ENSG00000223380	SEC22B	-0.0435113	0.833582	0.966474	50.2267	6.63138	50.7983	6.38616	50.5443	6.08054
ENSG00000135535	CD164	-0.00205384	0.993964	0.999089	49.1806	12.3082	51.5751	4.90507	50.5109	8.3924
ENSG00000041982	TNC	-1.55945	0.0183616	0.397033	77.538	91.4777	28.7955	24.399	50.4588	63.9975
ENSG00000141367	CLTC	-0.478992	0.150559	0.621207	58.242	23.6339	44.191	4.72198	50.4359	16.5967
ENSG00000100129	EIF3L	0.118862	0.624199	0.888016	47.3976	8.49671	52.7832	11.7494	50.3896	10.2056
ENSG00000144642	RBMS3	-0.139699	0.630991	0.889642	51.9936	10.8845	48.7503	7.03789	50.1918	8.49208
ENSG00000186522	SEPT10	0.305563	0.188442	0.621207	43.3992	5.99473	55.3599	9.38073	50.044	9.85969
ENSG00000124575	HIST1H1D	-0.224933	0.609583	0.882807	53.9667	30.2324	46.8239	33.5398	49.9984	30.3213
ENSG00000147649	MTDH	0.0141192	0.954015	0.99907	48.6436	4.39612	51.072	2.26631	49.9927	3.38428
ENSG00000183255	PTTG1IP	-0.247627	0.290679	0.641895	53.4824	12.7456	47.1336	3.58447	49.9553	8.86225
ENSG00000135047	CTSL	-0.237403	0.257999	0.621207	53.3104	9.93672	47.2414	3.84446	49.9387	7.39244
ENSG00000082153	BZW1	-0.158305	0.58661	0.874819	51.4287	17.3249	48.5424	12.0911	49.8252	13.7102
ENSG00000147274	RBMX	0.237409	0.36551	0.720466	44.6994	12.1893	53.7756	9.67032	49.7417	11.1963
ENSG00000179295	PTPN11	-0.0344708	0.903835	0.996196	49.0093	12.9445	50.2358	8.08366	49.6907	9.79417
ENSG00000138071	ACTR2	-0.336099	0.215958	0.621207	54.6749	17.6672	45.614	9.14117	49.6411	13.4772
ENSG00000067900	ROCK1	-0.0357498	0.891656	0.991148	49.3982	4.77715	49.8005	6.73834	49.6217	5.59513
ENSG00000142192	APP	-0.155767	0.546455	0.851229	51.3008	7.62326	48.0727	6.86898	49.5074	6.94829
ENSG00000162734	PEA15	-0.431325	0.0879944	0.574693	56.2822	20.0873	43.9591	3.59741	49.436	14.1409
ENSG00000198363	ASPH	0.312217	0.316056	0.670321	43.0027	13.5113	54.5749	4.66262	49.4317	10.7948
ENSG00000102241	HTATSF1	0.149557	0.521565	0.835169	45.359	6.89374	52.6734	11.4541	49.4225	9.91369
ENSG00000136240	KDELR2	-0.505147	0.048861	0.521474	57.5908	16.2921	42.7382	6.82461	49.3393	13.5685
ENSG00000149218	ENDOD1	-0.0584068	0.799893	0.952676	49.6477	10.412	48.9443	5.11134	49.2569	7.33852
ENSG00000198121	LPAR1	-0.684633	0.0190642	0.401646	60.6921	26.7344	39.8529	5.46326	49.1147	20.0893
ENSG00000087302	C14orf166	-0.281319	0.146771	0.621163	53.3209	5.16263	45.5891	3.06666	49.0254	5.59488
ENSG00000182827	ACBD3	-0.0720221	0.755645	0.933664	49.0792	9.79249	48.9331	5.15579	48.9981	7.01832
ENSG00000121774	KHDRBS1	-0.0417643	0.852002	0.973915	49.1916	12.152	48.8262	5.7101	48.9886	8.46853
ENSG00000169564	PCBP1	-0.200887	0.29215	0.643684	51.917	3.69881	46.6325	6.74912	48.9812	5.97185
ENSG00000067113	PPAP2A	-0.165226	0.516422	0.831732	50.6678	18.0849	47.5949	4.49191	48.9606	11.6345
ENSG00000136628	EPRS	-0.0785447	0.760091	0.936315	49.0705	11.6454	48.7493	4.42635	48.8921	7.78979
ENSG00000044574	HSPA5	-0.781046	0.0441512	0.520053	61.6494	52.8968	38.6326	3.79908	48.8623	34.6937
ENSG00000150051	MKX	0.0571615	0.794176	0.950188	46.7841	3.68522	50.518	5.93233	48.8585	5.15383
ENSG00000147251	DOCK11	-0.132338	0.587357	0.874879	50.2902	5.22697	47.5836	3.2424	48.7865	4.1877
ENSG00000080503	SMARCA2	-0.0376097	0.881796	0.986679	48.5004	6.05119	48.9518	6.06443	48.7512	5.67244
ENSG00000143196	DPT	-1.31565	0.0297531	0.480673	70.7516	96.4674	31.1355	16.9915	48.7427	63.7969
ENSG00000264229	RNU4ATAC	0.282164	0.5743	0.867246	43.2227	37.9368	53.1372	23.1067	48.7308	28.8784
ENSG00000101160	CTSZ	-0.53494	0.0380667	0.516604	57.3819	20.9714	41.7743	9.46488	48.711	16.6548
ENSG00000179632	MAF1	-0.0514544	0.849555	0.972915	49.0152	23.7734	48.287	11.6922	48.6107	16.7464
ENSG00000111269	CREBL2	0.086061	0.688044	0.906655	46.1883	7.33765	50.5421	4.70735	48.6071	6.04444
ENSG00000166848	TERF2IP	-0.0839032	0.672674	0.900485	48.7996	4.51673	47.634	6.36884	48.152	5.3206
ENSG00000055211	GINM1	0.110718	0.574335	0.867246	45.1298	3.59372	50.4851	6.17597	48.1049	5.64629
ENSG00000123240	OPTN	-0.101461	0.656372	0.897299	49.0262	4.68459	47.2651	4.83504	48.0478	4.5585
ENSG00000163659	TIPARP	-1.39014	0.00046882	0.0486139	72.5225	29.2188	28.3812	15.3436	47.9996	31.2906
ENSG00000101439	CST3	-0.164844	0.507628	0.825828	49.7142	13.379	46.4999	11.9025	47.9285	11.8671
ENSG00000138674	SEC31A	-0.409241	0.178602	0.621207	54.0839	17.5545	42.9121	4.74344	47.8774	12.7075
ENSG00000140545	MFGE8	0.0373911	0.904441	0.996415	46.109	17.5034	49.2519	15.5797	47.8551	15.4595
ENSG00000117143	UAP1	0.572979	0.0114391	0.321872	36.6665	4.35333	56.6623	11.8996	47.7753	13.7467
ENSG00000117020	AKT3	0.0420915	0.868114	0.98144	46.1678	6.2764	48.9847	5.50043	47.7328	5.66604
ENSG00000105856	HBP1	0.0484196	0.850963	0.973482	45.9649	6.67555	49.1058	8.94667	47.7098	7.71187
ENSG00000112936	C7	0.750267	0.0374631	0.514781	33.8869	15.9108	58.7488	24.1929	47.6991	23.6491
ENSG00000140988	RPS2	-0.0663048	0.803188	0.953719	48.1602	7.23347	47.2422	19.1209	47.6502	14.2359
ENSG00000067082	KLF6	-0.259312	0.379974	0.734765	51.2761	14.7126	44.71	12.1429	47.6283	12.918
ENSG00000102316	MAGED2	0.392064	0.0719536	0.55984	39.6939	4.51939	53.948	9.55814	47.6128	10.4774
ENSG00000136235	GPNMB	-0.329128	0.231054	0.621207	52.3346	13.3143	43.7126	8.16178	47.5446	10.9742
ENSG00000255471	RP11-736K20.5	0.323102	0.277188	0.625389	41.1179	16.9452	52.6245	15.6451	47.5105	16.3353
ENSG00000130600	H19	-0.0201069	0.96466	0.99907	46.9994	34.3702	47.6313	28.0023	47.3505	28.8993
ENSG00000149806	FAU	-0.0501413	0.821877	0.96166	47.6029	14.6792	47.0506	9.00222	47.296	11.0186
ENSG00000125977	EIF2S2	-0.0992283	0.625139	0.888399	47.9516	6.26947	46.7178	2.69738	47.2662	4.33597
ENSG00000131370	SH3BP5	-0.260179	0.25164	0.621207	50.9091	7.83709	44.1362	6.46643	47.1464	7.52874
ENSG00000130066	SAT1	-0.0523929	0.839951	0.968864	46.8644	16.1162	47.3127	10.418	47.1135	12.3176
ENSG00000129518	EAPP	0.108893	0.601235	0.880643	44.5243	12.5715	49.1655	3.32512	47.1027	8.41296
ENSG00000116754	SRSF11	0.28151	0.29909	0.650916	41.2812	7.96467	51.5954	7.74621	47.0113	9.12912
ENSG00000157214	STEAP2	0.494979	0.114212	0.611231	37.9073	17.284	54.1497	12.1805	46.9309	16.1087
ENSG00000125844	RRBP1	-0.187993	0.450341	0.782964	49.1949	6.0959	45.0252	6.34975	46.8784	6.23891
ENSG00000118418	HMGN3	0.0505966	0.823469	0.96243	44.9263	6.05377	48.3813	10.1157	46.8458	8.2597
ENSG00000143337	TOR1AIP1	0.255329	0.273337	0.621207	41.5596	8.73826	50.9602	6.48569	46.7821	8.61472
ENSG00000189266	PNRC2	-0.112597	0.611739	0.883628	47.6717	11.9219	46.0622	4.2562	46.7775	7.94209
ENSG00000162496	DHRS3	0.277629	0.583477	0.87321	41.9164	30.3489	50.6585	35.7296	46.7731	31.7006
ENSG00000124107	SLPI	1.53886	0.0208524	0.419113	23.0177	23.6331	65.7431	47.8883	46.754	43.1644
ENSG00000143543	JTB	-0.303895	0.121832	0.611231	50.8831	6.636	43.0013	1.12181	46.5043	5.86509
ENSG00000159388	BTG2	1.11498	0.00101302	0.0769881	27.8282	11.2383	61.2631	25.9782	46.4031	26.3689
ENSG00000132485	ZRANB2	0.163602	0.480396	0.805148	42.5691	6.66774	49.3876	5.98793	46.3572	6.89303
ENSG00000075415	SLC25A3	-0.019044	0.932869	0.99907	45.7793	2.34615	46.7179	7.59245	46.3007	5.57956
ENSG00000092148	HECTD1	-0.0595534	0.832673	0.966151	46.4522	1.72348	46.1688	4.65362	46.2948	3.45894
ENSG00000101161	PRPF6	0.147511	0.512203	0.82856	43.0263	12.7313	48.8171	4.59099	46.2434	8.97976
ENSG00000065548	ZC3H15	-0.0376681	0.857172	0.976379	45.9452	8.44979	46.3784	3.12651	46.1859	5.63154
ENSG00000134853	PDGFRA	0.391611	0.229023	0.621207	38.8152	14.7341	51.9634	14.5126	46.1198	15.3212
ENSG00000105887	MTPN	-0.169741	0.455927	0.78703	47.9892	8.37911	44.6093	5.62748	46.1115	6.73322
ENSG00000110422	HIPK3	0.0567065	0.829539	0.964722	44.3893	7.86657	47.4093	8.68362	46.067	7.96506
ENSG00000102580	DNAJC3	-0.0806651	0.768544	0.93968	46.052	14.387	45.8765	4.29108	45.9545	9.31854
ENSG00000172086	KRCC1	-0.159198	0.397379	0.748345	47.8736	6.56539	44.3806	4.46811	45.9331	5.43464
ENSG00000111843	TMEM14C	-0.189054	0.333971	0.689226	48.2473	5.4551	44.0557	2.97733	45.9187	4.5246
ENSG00000129824	RPS4Y1	-1.0913	0.317607	0.672087	64.3383	9.83899	31.1514	43.2726	45.9011	35.7561
ENSG00000200243	RN7SKP79	0.108123	0.756157	0.933888	43.2512	9.25286	47.9956	22.5152	45.887	17.0829
ENSG00000184232	OAF	-1.12833	4.32730830833235e-05	0.00925215	64.5589	15.9522	30.9094	9.61681	45.8648	21.3587
ENSG00000086991	NOX4	0.217403	0.599727	0.880083	41.7772	24.1875	48.9128	7.07265	45.7414	16.0793
ENSG00000079819	EPB41L2	-0.317432	0.284176	0.634087	50.3317	5.29032	42.0524	10.5778	45.7321	9.2456
ENSG00000198856	OSTC	-0.627498	0.0375545	0.514781	55.1755	33.3201	38.0443	3.13328	45.6582	22.4225
ENSG00000127951	FGL2	-0.635561	0.0894714	0.577953	55.1063	39.259	38.037	11.5968	45.6234	26.9472
ENSG00000165322	ARHGAP12	-0.203051	0.425788	0.767047	48.3907	10.5281	43.3046	9.0176	45.5651	9.45565
ENSG00000152952	PLOD2	-1.40133	0.00253927	0.142638	67.7893	62.408	27.6755	9.06663	45.5039	44.1431
ENSG00000167005	NUDT21	0.138097	0.547822	0.852019	42.3481	6.88143	47.9919	4.91831	45.4835	6.22099
ENSG00000068912	ERLEC1	-0.0161882	0.942445	0.99907	44.5404	10.243	46.1991	5.03322	45.4619	7.26468
ENSG00000065154	OAT	-0.489066	0.0909311	0.582771	52.5211	25.7842	39.7895	5.40282	45.448	17.5764
ENSG00000110696	C11orf58	-0.0204241	0.937817	0.99907	44.9938	7.90916	45.8006	4.5224	45.442	5.81935
ENSG00000178695	KCTD12	-0.95789	0.00511095	0.212951	60.876	30.3613	33.057	10.4801	45.421	24.8106
ENSG00000126261	UBA2	0.0443797	0.831076	0.965408	43.7147	2.40146	46.7574	5.72988	45.4051	4.59894
ENSG00000183558	HIST2H2AA3	0.125855	0.737398	0.926741	43.0894	34.3492	47.2499	15.8237	45.4008	23.926
ENSG00000099204	ABLIM1	0.326283	0.259721	0.621207	39.2001	10.7457	50.1948	7.31726	45.3082	10.1809
ENSG00000235552	RPL6P27	0.0713964	0.733366	0.925017	43.355	8.45579	46.8369	4.53352	45.2894	6.36056
ENSG00000143621	ILF2	-0.35689	0.0952456	0.597503	50.2954	9.01507	41.1256	6.11258	45.2011	8.5156
ENSG00000118762	PKD2	0.0961845	0.718017	0.918662	42.397	12.0128	47.4029	6.53165	45.178	9.07784
ENSG00000044115	CTNNA1	-0.0444846	0.865694	0.98027	44.922	5.9715	45.3663	2.97951	45.1688	4.22678
ENSG00000122420	PTGFR	0.390414	0.27114	0.621207	38.3082	24.6293	50.5571	12.4829	45.1131	18.6296
ENSG00000177879	AP3S1	0.244066	0.344822	0.699927	39.7933	7.42346	49.3629	15.2317	45.1097	12.7321
ENSG00000168288	MMADHC	-0.117369	0.585984	0.874741	46.0507	10.182	44.0263	6.97584	44.9261	8.02164
ENSG00000169813	HNRNPF	-0.0900931	0.663574	0.898306	45.5805	5.94365	44.3908	5.91322	44.9196	5.57887
ENSG00000113312	TTC1	-0.176526	0.404794	0.753189	46.8427	8.98096	42.9192	8.96726	44.663	8.64456
ENSG00000173113	TRMT112	-0.119658	0.567254	0.862979	45.9742	11.2377	43.4363	6.86761	44.5643	8.52812
ENSG00000146007	ZMAT2	-0.135345	0.512753	0.82886	46.143	11.6965	43.2744	5.01516	44.5493	8.13415
ENSG00000008018	PSMB1	0.0108269	0.962711	0.99907	43.4499	5.16113	45.4071	12.7814	44.5372	9.62988
ENSG00000173674	EIF1AX	0.523848	0.0257349	0.457132	35.0011	2.76142	52.1361	11.253	44.5205	12.1545
ENSG00000150938	CRIM1	0.355949	0.194182	0.621207	37.8389	10.3425	49.6988	9.62363	44.4278	11.2023
ENSG00000204525	HLA-C	0.323013	0.477479	0.802717	38.6468	23.2625	49.0242	31.7696	44.412	27.1569
ENSG00000147027	TMEM47	-0.311817	0.237208	0.621207	48.4906	14.1656	41.1256	7.86686	44.3989	11.0119
ENSG00000133789	SWAP70	0.0764064	0.771916	0.940901	42.299	9.65062	45.9465	7.51413	44.3254	8.17631
ENSG00000231991	ANXA2P2	-0.585687	0.0342765	0.502357	52.8885	24.3568	37.4188	1.32649	44.2942	17.0242
ENSG00000163938	GNL3	-0.221148	0.341319	0.696667	46.8962	10.2508	42.1621	6.24336	44.2661	8.06968
ENSG00000088930	XRN2	0.045802	0.824153	0.962663	42.5019	1.28975	45.5564	5.92738	44.1988	4.55876
ENSG00000123091	RNF11	-0.0248447	0.906933	0.997048	43.5951	5.86826	44.6445	5.89947	44.1781	5.53366
ENSG00000112175	BMP5	0.376874	0.184502	0.621207	36.9409	4.15418	49.8249	19.8516	44.0987	15.7995
ENSG00000008952	SEC62	0.0496665	0.841651	0.969153	42.51	7.20884	45.3419	3.15955	44.0833	5.16787
ENSG00000127314	RAP1B	0.0115584	0.960219	0.99907	42.6697	4.007	44.8139	3.32822	43.8609	3.58282
ENSG00000171490	RSL1D1	0.235389	0.382858	0.737139	39.4698	15.9998	47.3352	7.0391	43.8395	11.7455
ENSG00000144895	EIF2A	0.0472569	0.835832	0.967225	42.3262	11.3547	44.9078	4.39907	43.7604	7.73792
ENSG00000177565	TBL1XR1	-0.185036	0.51448	0.830245	45.7711	7.66692	42.0116	5.01306	43.6825	6.20762
ENSG00000137693	YAP1	-0.00527833	0.983076	0.99907	42.8126	4.79586	44.3778	7.20812	43.6822	5.94004
ENSG00000185787	MORF4L1	-0.113855	0.660548	0.89762	44.4077	8.8891	42.9872	5.29525	43.6185	6.64916
ENSG00000104529	EEF1D	-0.148803	0.61163	0.883544	45.4494	15.1623	41.9195	9.85416	43.4883	11.7569
ENSG00000163565	IFI16	0.0825211	0.734231	0.925456	41.4068	12.3181	45.1165	4.16483	43.4677	8.33048
ENSG00000017797	RALBP1	0.0582679	0.785533	0.946712	41.7448	3.98727	44.8391	2.79344	43.4639	3.53879
ENSG00000123095	BHLHE41	-0.833713	0.00254095	0.142638	56.1862	12.1761	33.0922	12.2476	43.3562	16.6957
ENSG00000112697	TMEM30A	-0.0600563	0.791585	0.949243	43.4444	4.67795	43.2671	5.44894	43.3459	4.80212
ENSG00000103769	RAB11A	0.00254692	0.991766	0.999089	42.2211	5.51892	44.1847	8.04747	43.312	6.6988
ENSG00000117592	PRDX6	0.265372	0.157725	0.621207	38.1173	1.64194	47.465	4.79993	43.3104	6.06653
ENSG00000136003	ISCU	0.106396	0.6118	0.883628	40.7074	3.86587	45.3698	3.74684	43.2976	4.31996
ENSG00000270103	RNU11	0.210302	0.604517	0.88168	39.5074	22.0567	46.1396	19.1583	43.192	19.4468
ENSG00000113141	IK	0.0806825	0.710505	0.916021	41.1097	9.13836	44.741	4.20418	43.1271	6.61942
ENSG00000145337	PYURF	-0.0165781	0.933164	0.99907	42.4771	6.73631	43.5529	3.30019	43.0748	4.77324
ENSG00000203875	SNHG5	0.205592	0.396645	0.747814	39.23	15.4506	46.1394	9.28369	43.0686	12.0779
ENSG00000197102	DYNC1H1	-0.0487279	0.871657	0.983177	42.9342	6.34977	43.0154	3.9836	42.9793	4.80169
ENSG00000101182	PSMA7	-0.195625	0.331538	0.686848	45.129	7.22319	41.2083	2.88397	42.9508	5.29096
ENSG00000134313	KIDINS220	0.0151103	0.955913	0.99907	41.9068	3.55121	43.7007	5.77904	42.9034	4.72459
ENSG00000213442	RPL18AP3	-0.0662774	0.81063	0.957123	43.5323	13.9394	42.3561	12.9765	42.8788	12.5477
ENSG00000162645	GBP2	0.390027	0.151431	0.621207	36.2318	14.2901	48.1676	4.64355	42.8628	11.2664
ENSG00000164022	AIMP1	0.277495	0.211028	0.621207	37.5768	10.5002	46.9894	4.34985	42.806	8.68428
ENSG00000135387	CAPRIN1	-0.100653	0.690377	0.907351	43.426	6.2288	42.2756	3.15771	42.7869	4.46121
ENSG00000085832	EPS15	0.065375	0.793901	0.949991	40.8565	4.32756	44.2098	6.47638	42.7195	5.57838
ENSG00000165072	MAMDC2	0.120497	0.647822	0.894834	40.0551	10.2722	44.751	12.4998	42.6639	11.1273
ENSG00000122218	COPA	-0.284222	0.265833	0.621207	46.2265	10.5279	39.7791	4.06513	42.6446	7.83413
ENSG00000100644	HIF1A	-0.712448	0.0164868	0.377524	52.8288	23.5942	34.1327	3.47671	42.4421	17.6606
ENSG00000172340	SUCLG2	0.140323	0.493205	0.814738	39.5054	8.11635	44.7627	4.72931	42.4261	6.6003
ENSG00000136869	TLR4	0.690109	0.0408113	0.519538	31.0035	7.84768	51.5534	29.6526	42.4201	24.084
ENSG00000125870	SNRPB2	-0.0778411	0.685256	0.905671	42.8067	7.20434	42.0475	1.55288	42.3849	4.56391
ENSG00000185885	IFITM1	-0.0778445	0.806216	0.955044	43.2452	16.68	41.6847	21.8807	42.3782	18.5578
ENSG00000160789	LMNA	-0.275789	0.339235	0.694151	45.718	16.3403	39.6905	3.72047	42.3694	10.8231
ENSG00000034713	GABARAPL2	-0.29146	0.224718	0.621207	45.9693	11.0662	39.4092	6.69676	42.3248	8.96105
ENSG00000115866	DARS	0.23588	0.256685	0.621207	37.8256	5.27913	45.9103	3.81708	42.3171	5.99101
ENSG00000014123	UFL1	0.0743695	0.730666	0.924361	40.2663	3.36129	43.9126	6.27289	42.292	5.254
ENSG00000198898	CAPZA2	-0.197617	0.442142	0.778002	44.3508	10.807	40.5678	6.15222	42.2492	8.16682
ENSG00000139168	ZCRB1	0.0201026	0.92359	0.99907	40.8616	5.03165	43.1455	7.78965	42.1304	6.42513
ENSG00000122642	FKBP9	0.0556063	0.824112	0.962663	40.2108	8.50197	43.6587	7.94335	42.1263	7.87127
ENSG00000112308	C6orf62	0.318676	0.134702	0.611231	36.277	3.86686	46.7931	5.68266	42.1192	7.24378
ENSG00000241399	CD302	0.456672	0.0314921	0.487392	34.319	7.49372	48.2629	3.10244	42.0656	8.93755
ENSG00000100764	PSMC1	0.10855	0.606558	0.88168	39.4735	2.06319	44.1199	7.57855	42.0548	6.02582
ENSG00000158710	TAGLN2	-0.247024	0.269234	0.621207	44.9626	10.7489	39.6371	4.18057	42.004	7.74233
ENSG00000067225	PKM	-0.455792	0.0991087	0.608974	48.2511	11.5799	36.8702	5.35086	41.9284	10.029
ENSG00000118689	FOXO3	0.674672	0.0245703	0.448132	30.9324	5.99581	50.7164	19.0928	41.9235	17.4491
ENSG00000156261	CCT8	-0.0863855	0.670157	0.900298	42.4681	4.28079	41.4739	4.58218	41.9157	4.20056
ENSG00000164754	RAD21	-0.199942	0.383405	0.737403	44.4342	4.63448	39.8904	3.27503	41.9099	4.37635
ENSG00000212456	RNVU1-13	0.00307897	0.995387	0.999089	41.3027	33.9684	42.3486	26.2686	41.8838	27.893
ENSG00000183291	RP4-604K5.1	-0.29783	0.203748	0.621207	45.4644	14.2837	38.8962	3.72814	41.8154	9.76945
ENSG00000002586	CD99	-0.1871	0.418807	0.762597	43.9098	11.686	40.1313	4.71925	41.8106	8.14327
ENSG00000142973	CYP4B1	2.20941	0.00356325	0.170632	14.1379	16.1477	63.8834	14.0876	41.7743	29.7389
ENSG00000000419	DPM1	-0.0119641	0.952784	0.99907	41.0925	4.42809	42.2714	4.9543	41.7474	4.47343
ENSG00000167552	TUBA1A	-0.647503	0.0627418	0.548733	50.8206	26.5199	34.4447	12.9378	41.7229	20.5408
ENSG00000168079	SCARA5	0.579476	0.0240727	0.445412	32.167	13.271	49.1525	9.0195	41.6034	13.6698
ENSG00000115963	RND3	-0.133207	0.618822	0.886382	42.5406	14.7953	40.7624	8.94473	41.5527	11.0892
ENSG00000184007	PTP4A2	0.0709277	0.788722	0.947974	39.3304	6.02573	43.1244	10.5033	41.4382	8.53077
ENSG00000111817	DSE	1.00078	0.0303457	0.485813	26.4874	11.5526	53.388	41.4078	41.4322	33.2921
ENSG00000086065	CHMP5	-0.0676206	0.739375	0.926953	41.5735	5.45198	41.1341	6.6334	41.3294	5.76205
ENSG00000182220	ATP6AP2	-0.233506	0.32732	0.682039	43.8952	10.5428	39.1858	7.76577	41.2788	8.83153
ENSG00000108061	SHOC2	-0.162691	0.429648	0.769168	43.1033	5.12982	39.7516	2.10174	41.2412	3.89838
ENSG00000111229	ARPC3	-0.380069	0.100397	0.611231	46.0991	13.3345	37.2005	1.88174	41.1554	9.51027
ENSG00000159335	PTMS	-0.656129	0.00617799	0.234503	50.5161	16.6138	33.6349	3.75112	41.1377	13.7732
ENSG00000105976	MET	-0.285204	0.343504	0.698703	44.5807	9.13193	38.3031	14.7743	41.0931	12.3028
ENSG00000105968	H2AFV	0.117251	0.587214	0.874879	38.3908	2.93228	43.2397	5.49657	41.0847	4.98614
ENSG00000106483	SFRP4	-0.74348	0.0418686	0.519538	51.8333	21.9622	32.4766	15.7037	41.0796	20.2054
ENSG00000162613	FUBP1	0.118382	0.601888	0.881069	38.4181	4.11312	43.1931	4.4325	41.0709	4.74355
ENSG00000154175	ABI3BP	-1.28178	0.00701663	0.252502	59.3723	51.5905	26.4035	10.2623	41.0563	36.7788
ENSG00000091039	OSBPL8	0.087564	0.737792	0.926741	38.7502	4.73528	42.8998	3.6458	41.0555	4.45395
ENSG00000182952	HMGN4	-0.111209	0.567096	0.862927	41.8498	2.4096	40.3001	3.23919	40.9889	2.84439
ENSG00000082196	C1QTNF3	-1.05878	0.08216	0.562482	55.6007	58.22	29.2247	21.7738	40.9474	41.2478
ENSG00000083720	OXCT1	-0.135033	0.529981	0.840521	42.1895	1.97899	39.8419	6.0848	40.8853	4.63809
ENSG00000175582	RAB6A	-0.0740881	0.751452	0.931781	41.0006	8.0186	40.7237	3.21932	40.8468	5.41434
ENSG00000162733	DDR2	0.255787	0.197479	0.621207	36.0636	1.99146	44.5767	3.34268	40.7931	5.21589
ENSG00000114062	UBE3A	0.00139832	0.994956	0.999089	40.0045	3.02257	41.3927	1.87663	40.7757	2.39211
ENSG00000171988	JMJD1C	-0.21662	0.442703	0.778559	43.3317	6.33061	38.6575	6.92218	40.7349	6.71236
ENSG00000142227	EMP3	0.289408	0.281911	0.631533	35.476	6.89707	44.8711	16.1047	40.6955	13.1164
ENSG00000168300	PCMTD1	-0.0106822	0.964635	0.99907	40.1327	5.90917	41.0612	5.44412	40.6485	5.30595
ENSG00000199165	MIRLET7A1	-0.266294	0.476084	0.801718	43.898	15.8664	38.0067	6.38381	40.625	11.1544
ENSG00000014824	SLC30A9	-0.0117195	0.957051	0.99907	39.9114	1.87135	41.1139	6.61519	40.5795	4.85749
ENSG00000225648	SBDSP1	0.346995	0.097607	0.60412	34.7301	7.96663	45.2331	6.85108	40.5651	8.82674
ENSG00000144476	ACKR3	0.493475	0.170553	0.621207	32.6823	16.6801	46.7506	25.3914	40.4981	21.9471
ENSG00000236537	RP11-732M18.3	-0.339035	0.186601	0.621207	44.9977	4.38307	36.7952	7.72115	40.4408	7.46333
ENSG00000070018	LRP6	0.436914	0.105677	0.611231	33.2222	6.47937	46.2118	7.61163	40.4386	9.56983
ENSG00000089737	DDX24	0.141655	0.552656	0.854501	37.5846	7.05753	42.7207	5.88987	40.438	6.58418
ENSG00000136826	KLF4	0.342254	0.188354	0.621207	34.456	5.66403	45.2137	15.4189	40.4325	12.769
ENSG00000115816	CEBPZ	0.0907686	0.677244	0.902448	38.3767	11.7608	41.9837	2.19058	40.3806	7.60801
ENSG00000118007	STAG1	0.00334047	0.988971	0.99907	39.6867	6.3042	40.8892	3.25472	40.3547	4.53892
ENSG00000126432	PRDX5	-0.623703	0.00743288	0.258883	49.0834	10.6087	33.3556	5.10659	40.3457	11.1335
ENSG00000136051	KIAA1033	-0.0034511	0.989061	0.99907	39.5777	2.22523	40.9577	7.58002	40.3443	5.57801
ENSG00000126947	ARMCX1	0.236331	0.214556	0.621207	36.1002	4.51749	43.72	4.63803	40.3334	5.8768
ENSG00000100632	ERH	-0.135358	0.488618	0.81124	41.5046	3.41056	39.3492	3.2509	40.3072	3.30706
ENSG00000034677	RNF19A	-0.0515845	0.835017	0.966921	39.9852	7.86529	40.4272	4.04081	40.2308	5.60508
ENSG00000138758	SEPT11	-0.158798	0.600876	0.880498	41.3422	14.7167	39.0744	5.27001	40.0823	9.82511
ENSG00000106799	TGFBR1	0.234681	0.425695	0.767047	35.6197	11.7025	43.6418	12.1943	40.0764	11.9826
ENSG00000197712	FAM114A1	-0.475139	0.109079	0.611231	46.1051	18.401	35.1216	8.38939	40.0031	13.9884
ENSG00000230903	RPL9P8	0.481704	0.263508	0.621207	31.9476	18.1482	46.4187	21.5292	39.9871	20.333
ENSG00000197043	ANXA6	0.0375151	0.862682	0.978636	38.6024	2.63849	41.0127	2.3745	39.9414	2.65396
ENSG00000225921	NOL7	0.22331	0.261432	0.621207	35.8224	5.96182	43.1861	5.40661	39.9133	6.55795
ENSG00000031698	SARS	0.186448	0.394608	0.745933	36.5375	9.0598	42.5999	5.68388	39.9055	7.55926
ENSG00000242247	ARFGAP3	-0.349892	0.133865	0.611231	44.1682	11.6463	36.4418	4.5403	39.8757	8.81778
ENSG00000007944	MYLIP	-0.0133042	0.964212	0.99907	39.709	16.4077	39.9359	12.5345	39.8351	13.3988
ENSG00000134884	ARGLU1	0.418032	0.0660952	0.556996	32.9287	6.20455	45.2926	9.94001	39.7975	10.3102
ENSG00000184205	TSPYL2	0.837372	0.00606787	0.23332	27.3842	12.7445	49.6369	10.2986	39.7468	15.8584
ENSG00000035403	VCL	-0.0225475	0.933055	0.99907	39.084	6.6484	40.1795	11.4874	39.6926	9.10437
ENSG00000113583	C5orf15	-0.11754	0.622906	0.887684	40.3391	13.1619	39.1289	2.84801	39.6668	8.3322
ENSG00000068305	MEF2A	-0.12286	0.645294	0.893656	40.6214	9.83846	38.7489	7.44733	39.5811	8.06248
ENSG00000135829	DHX9	-0.0499196	0.820967	0.961268	39.4683	2.22267	39.6639	3.11911	39.577	2.59377
ENSG00000124207	CSE1L	-0.204702	0.32688	0.681574	41.9733	3.91328	37.6549	5.86875	39.5742	5.30508
ENSG00000136238	RAC1	-0.266948	0.180629	0.621207	42.7294	4.76899	36.9469	1.92572	39.5169	4.4352
ENSG00000185697	MYBL1	0.530079	0.29042	0.641426	30.9028	19.3099	46.2994	28.443	39.4565	24.7018
ENSG00000150907	FOXO1	0.608099	0.0430799	0.519538	30.0487	10.37	46.9786	13.8586	39.4542	14.696
ENSG00000237550	RPL9P9	0.482354	0.231536	0.621207	31.4954	17.2351	45.8167	18.9213	39.4516	18.6379
ENSG00000202512	RN7SKP230	-0.033712	0.908706	0.997312	38.9691	9.4651	39.8136	8.53899	39.4383	8.38157
ENSG00000136810	TXN	-0.449635	0.0573924	0.525227	45.0825	9.40301	34.6476	6.81414	39.2853	9.30693
ENSG00000150764	DIXDC1	0.359036	0.203778	0.621207	33.2262	8.50231	44.1218	10.2481	39.2793	10.6111
ENSG00000144224	UBXN4	-0.0247357	0.908378	0.997299	38.8026	2.13943	39.6328	2.27748	39.2638	2.12164
ENSG00000227081	RP11-543P15.1	-0.00461487	0.989047	0.99907	38.9494	18.1133	39.4678	12.7603	39.2374	14.3011
ENSG00000126698	DNAJC8	-0.186974	0.357595	0.712673	41.1837	8.27733	37.5534	3.25404	39.1669	5.88627
ENSG00000091409	ITGA6	-0.379845	0.164924	0.621207	44.2069	8.42975	35.1315	9.60458	39.165	9.7801
ENSG00000099860	GADD45B	-0.551525	0.0801788	0.561709	46.3935	19.4675	33.2774	14.8809	39.1068	17.3386
ENSG00000142156	COL6A1	-0.83312	0.0186476	0.398266	50.3171	33.3876	30.1362	5.36245	39.1055	23.3566
ENSG00000123096	SSPN	0.147268	0.54451	0.849654	36.1241	5.79107	41.4472	11.0797	39.0813	9.04585
ENSG00000106809	OGN	-0.482421	0.477587	0.802776	44.8649	38.8036	34.4185	41.9132	39.0613	38.3838
ENSG00000172201	ID4	0.345662	0.120614	0.611231	33.3973	7.25027	43.5154	10.4989	39.0185	10.1619
ENSG00000133639	BTG1	0.213019	0.378741	0.733376	35.3032	11.6243	41.9097	8.75279	38.9735	10.0549
ENSG00000147403	RPL10	-0.114252	0.667214	0.89936	40.0308	3.53026	38.1048	12.9141	38.9608	9.43882
ENSG00000197061	HIST1H4C	-0.901108	0.0233934	0.440272	52.1081	28.3204	28.4174	14.8422	38.9466	23.8079
ENSG00000269728	RP11-145M9.4	0.00856987	0.974144	0.99907	37.5987	11.6947	39.9545	11.8842	38.9074	11.1106
ENSG00000154727	GABPA	-0.25684	0.240339	0.621207	41.9852	1.63346	36.4426	4.06266	38.906	4.21742
ENSG00000135720	DYNC1LI2	-0.241742	0.342626	0.698041	41.5703	5.36448	36.7243	5.90416	38.878	5.89444
ENSG00000117335	CD46	0.232751	0.372669	0.727646	34.7061	6.68179	42.1516	6.8643	38.8425	7.46327
ENSG00000171863	RPS7	-0.238744	0.33675	0.691892	41.7288	7.75556	36.4666	8.44559	38.8053	8.11859
ENSG00000214389	RPS3AP26	0.0770821	0.767449	0.939165	37.1351	14.5465	40.0435	7.33926	38.7508	10.4227
ENSG00000162576	MXRA8	-0.20695	0.353452	0.708685	41.3082	10.8066	36.6869	4.63251	38.7408	7.77534
ENSG00000170027	YWHAG	-0.166026	0.441967	0.777922	40.2381	7.09534	37.5104	2.19315	38.7227	4.83225
ENSG00000140299	BNIP2	-0.0337924	0.889032	0.990196	38.3533	4.33541	38.8976	3.25445	38.6557	3.52512
ENSG00000130811	EIF3G	-0.0423379	0.866895	0.981047	38.7914	13.7439	38.5157	8.97657	38.6382	10.5426
ENSG00000163041	H3F3A	-0.53657	0.0134963	0.346614	45.6851	9.67478	32.9539	3.45795	38.6122	9.27912
ENSG00000159140	SON	-0.092181	0.739221	0.926888	39.3901	6.15639	37.9706	2.89988	38.6015	4.35629
ENSG00000147140	NONO	0.0075242	0.971735	0.99907	37.83	5.64527	39.0856	1.61618	38.5275	3.70065
ENSG00000058673	ZC3H11A	-0.126047	0.610005	0.882983	39.6203	1.56568	37.6138	2.1153	38.5056	2.06758
ENSG00000259976	RP11-553L6.5	-0.388686	0.049171	0.521474	43.5675	5.80401	34.4288	3.4673	38.4904	6.46858
ENSG00000008282	SYPL1	-0.156642	0.464273	0.793688	40.0021	6.53023	37.2563	6.58903	38.4766	6.30821
ENSG00000155324	GRAMD3	-0.117954	0.638927	0.892277	39.3824	7.41591	37.7505	10.9726	38.4758	9.03118
ENSG00000144674	GOLGA4	-0.257581	0.349936	0.705156	41.3408	7.52777	36.1748	3.73833	38.4708	5.97085
ENSG00000137076	TLN1	0.105613	0.679018	0.902893	36.1529	3.68657	40.239	4.16324	38.4229	4.2896
ENSG00000116747	TROVE2	0.0622313	0.800693	0.952734	36.8567	5.60844	39.6479	3.2745	38.4074	4.39554
ENSG00000019549	SNAI2	-0.201699	0.567017	0.862904	40.5833	25.6477	36.6184	13.5018	38.3806	18.4984
ENSG00000162616	DNAJB4	0.00759219	0.972292	0.99907	37.4641	6.02482	39.1125	5.42898	38.3799	5.39477
ENSG00000124491	F13A1	0.736534	0.0377595	0.515383	27.2894	14.0655	47.0362	7.59802	38.2599	14.5386
ENSG00000100528	CNIH	-0.341	0.141071	0.613574	42.2588	10.0236	35.0583	6.28137	38.2585	8.47391
ENSG00000165476	REEP3	-0.434073	0.0995859	0.609958	43.5624	12.5301	33.9636	6.06246	38.2297	10.1413
ENSG00000122705	CLTA	-0.24263	0.213427	0.621207	40.9498	3.12379	35.9075	4.52469	38.1485	4.578
ENSG00000108424	KPNB1	0.0455126	0.843719	0.970396	36.8197	3.01449	39.205	0.99798	38.1449	2.34226
ENSG00000140416	TPM1	0.182544	0.548467	0.852458	34.5256	7.40919	40.9505	14.4566	38.095	11.6854
ENSG00000084207	GSTP1	-0.0952696	0.660128	0.89762	38.8337	4.65035	37.4653	9.29379	38.0735	7.19841
ENSG00000229801	RP11-353N4.1	0.392327	0.384237	0.738042	31.6116	17.853	43.1305	22.8935	38.011	20.4558
ENSG00000180398	MCFD2	0.217692	0.339922	0.694967	34.2104	5.6652	40.9203	6.16653	37.9381	6.59962
ENSG00000134318	ROCK2	0.0166319	0.948801	0.99907	36.9483	2.7834	38.7135	6.79456	37.929	5.18206
ENSG00000109046	WSB1	0.348563	0.145618	0.618564	32.3576	6.28715	42.3359	6.91587	37.9011	8.1483
ENSG00000122566	HNRNPA2B1	0.0157114	0.946987	0.99907	36.9864	1.78985	38.6198	3.93718	37.8938	3.11338
ENSG00000222489	SNORA79	-0.225896	0.686482	0.906111	40.4391	28.4212	35.7056	25.1757	37.8093	25.0209
ENSG00000113643	RARS	-0.122687	0.547766	0.852019	38.8541	6.02149	36.9455	4.05481	37.7938	4.77801
ENSG00000100353	EIF3D	0.111144	0.610243	0.883019	35.6429	7.48784	39.4059	6.06941	37.7335	6.58618
ENSG00000168214	RBPJ	0.145343	0.547855	0.852019	34.8812	1.98947	39.9513	4.18269	37.6979	4.16801
ENSG00000154153	FAM134B	0.91757	0.00167801	0.109852	24.7918	10.4603	47.9757	11.5092	37.6717	16.0177
ENSG00000151239	TWF1	-0.38894	0.133534	0.611231	42.2308	13.3363	34.0151	6.78762	37.6665	10.4155
ENSG00000248360	LINC00504	0.293696	0.215922	0.621207	32.992	7.28778	41.3668	11.0906	37.6447	10.0449
ENSG00000103479	RBL2	0.165664	0.503952	0.822928	34.7473	8.63292	39.8613	3.07446	37.5884	6.31971
ENSG00000164176	EDIL3	-0.733507	0.00477826	0.203543	47.1104	12.8119	29.7854	4.14996	37.4854	12.3912
ENSG00000165169	DYNLT3	0.167384	0.498599	0.81865	34.0384	10.3077	40.2422	5.4192	37.485	8.07576
ENSG00000137710	RDX	-0.231564	0.305916	0.658463	40.0228	2.90835	35.3213	4.10801	37.4109	4.21307
ENSG00000157500	APPL1	0.0155386	0.945358	0.99907	36.5303	4.07768	38.0947	1.79733	37.3994	2.92066
ENSG00000122482	ZNF644	-0.0449248	0.853478	0.974506	37.3998	6.12756	37.344	4.45324	37.3688	4.89864
ENSG00000084733	RAB10	-0.401447	0.0682897	0.55984	42.1505	8.0233	33.4712	5.08249	37.3287	7.61451
ENSG00000124380	SNRNP27	-0.303901	0.261602	0.621207	41.1352	19.2503	34.2777	8.46924	37.3255	13.7073
ENSG00000254999	BRK1	-0.153342	0.477926	0.803009	38.7168	4.1174	36.1301	6.75307	37.2797	5.56939
ENSG00000092010	PSME1	-0.156807	0.40584	0.753919	38.8915	4.4382	35.9773	3.86103	37.2725	4.14723
ENSG00000229619	AC106722.1	0.792854	0.0115236	0.322578	26.1894	12.1299	46.1345	11.0078	37.27	15.0421
ENSG00000092969	TGFB2	-1.20238	0.00636617	0.239317	52.9876	40.593	24.6045	9.245	37.2192	29.7395
ENSG00000163902	RPN1	-0.334965	0.167571	0.621207	41.0251	11.8953	34.1738	4.8371	37.2188	8.82039
ENSG00000221983	UBA52	0.00958964	0.968063	0.99907	36.3766	3.08068	37.8711	11.016	37.2069	8.05331
ENSG00000149273	RPS3	0.15852	0.57203	0.865789	34.3942	8.96667	39.274	13.4242	37.1052	11.2636
ENSG00000232112	TMA7	-0.339515	0.179415	0.621207	41.2305	10.663	33.792	9.02376	37.098	9.93586
ENSG00000143761	ARF1	0.0145416	0.941459	0.99907	36.066	2.62269	37.8934	4.22067	37.0812	3.52336
ENSG00000155096	AZIN1	-0.136678	0.571658	0.8657	38.1693	6.67842	36.1782	5.12862	37.0631	5.56579
ENSG00000075292	ZNF638	0.0283739	0.917912	0.99907	36.0305	4.29147	37.8679	2.0098	37.0513	3.14065
ENSG00000102931	ARL2BP	-0.310715	0.137773	0.611231	40.5163	6.40258	34.1417	5.25382	36.9749	6.3609
ENSG00000167635	ZNF146	-0.120075	0.550535	0.853387	37.9905	2.94406	36.1561	3.68717	36.9714	3.314
ENSG00000178202	KDELC2	0.0956297	0.698835	0.910721	34.8676	7.55435	38.6384	8.36994	36.9625	7.77034
ENSG00000164615	CAMLG	0.121947	0.574002	0.86709	34.7468	10.6245	38.6853	2.96209	36.9348	7.14321
ENSG00000147862	NFIB	-0.384743	0.134889	0.611231	41.7927	4.82878	33.0254	4.3097	36.922	6.27552
ENSG00000162607	USP1	-0.0460484	0.827123	0.963748	36.9348	6.86565	36.8667	4.89048	36.897	5.44391
ENSG00000124767	GLO1	-0.0780646	0.695445	0.909356	37.1442	5.40899	36.6893	3.5384	36.8915	4.15801
ENSG00000159352	PSMD4	0.00589693	0.975261	0.99907	36.2005	4.85423	37.4305	2.96519	36.8839	3.69496
ENSG00000107779	BMPR1A	-0.13742	0.506541	0.824938	38.0026	5.02959	35.9355	3.70707	36.8542	4.1886
ENSG00000079785	DDX1	0.179977	0.390547	0.742954	33.4591	3.05388	39.5298	5.71748	36.8317	5.48444
ENSG00000182534	MXRA7	0.01255	0.963025	0.99907	35.727	8.16237	37.681	5.73023	36.8126	6.51632
ENSG00000129003	VPS13C	-0.150595	0.600105	0.880264	38.2045	1.12706	35.6855	3.27458	36.805	2.75688
ENSG00000120265	PCMT1	-0.19858	0.341633	0.696876	38.7589	4.76096	35.2273	5.98383	36.7969	5.46512
ENSG00000120690	ELF1	-0.0281775	0.892008	0.991287	36.4611	1.8979	36.9092	4.95865	36.71	3.70144
ENSG00000113594	LIFR	0.225495	0.491692	0.813633	33.1786	12.0605	39.4465	12.6357	36.6607	12.0536
ENSG00000119801	YPEL5	0.202287	0.312631	0.666455	33.0384	2.03352	39.5472	4.39763	36.6544	4.79459
ENSG00000084623	EIF3I	-0.0541681	0.780551	0.944443	36.6612	2.5634	36.5201	4.82065	36.5828	3.75353
ENSG00000140612	SEC11A	-0.0124232	0.955267	0.99907	36.1082	4.66484	36.9298	4.01627	36.5646	4.05129
ENSG00000196562	SULF2	-0.0914304	0.720789	0.91972	37.3589	12.541	35.9041	6.5416	36.5507	8.99795
ENSG00000197579	TOPORS	-0.0975469	0.652306	0.896992	37.329	9.71082	35.904	3.63051	36.5373	6.5205
ENSG00000138293	NCOA4	-0.358136	0.113824	0.611231	40.7087	8.41503	33.1627	4.5477	36.5165	7.26037
ENSG00000173598	NUDT4	0.481817	0.0344935	0.50324	29.3168	4.83719	42.2678	7.86218	36.5118	9.2883
ENSG00000089063	TMEM230	-0.153193	0.474283	0.800234	37.7777	7.34384	35.47	4.5393	36.4956	5.65742
ENSG00000162980	ARL5A	-0.41841	0.0717481	0.55984	41.6182	4.59664	32.3844	3.28249	36.4883	6.08233
ENSG00000188554	NBR1	-0.037159	0.873627	0.983871	36.2754	2.59976	36.5501	2.04705	36.428	2.15655
ENSG00000109846	CRYAB	-0.00983901	0.976153	0.99907	35.6616	17.312	36.9173	12.3796	36.3592	13.7643
ENSG00000069869	NEDD4	-0.130402	0.66711	0.89936	37.4436	4.10818	35.4354	14.9724	36.3279	10.9332
ENSG00000132424	PNISR	0.215143	0.426855	0.767316	32.8638	8.53569	39.0805	4.92705	36.3175	7.08486
ENSG00000165410	CFL2	0.428818	0.0391556	0.519538	29.8724	4.89712	41.4156	5.89994	36.2853	7.96309
ENSG00000107625	DDX50	-0.194747	0.311341	0.664955	38.1888	3.55937	34.6999	1.97492	36.2505	3.17527
ENSG00000109332	UBE2D3	0.165597	0.515466	0.831004	33.3645	4.34545	38.5193	4.88696	36.2282	5.13843
ENSG00000135677	GNS	0.0115222	0.960368	0.99907	35.3039	4.31525	36.9272	5.62448	36.2057	4.85101
ENSG00000129675	ARHGEF6	0.245911	0.323719	0.678244	32.2612	7.94709	39.232	5.97916	36.1339	7.42001
ENSG00000166200	COPS2	0.060586	0.783624	0.945925	34.7417	6.74706	37.2374	4.39902	36.1282	5.33637
ENSG00000143549	TPM3	-0.197639	0.439149	0.775673	37.9627	6.56742	34.642	4.11785	36.1179	5.26456
ENSG00000127483	HP1BP3	0.135356	0.562389	0.860626	33.6023	5.33854	38.0457	2.11888	36.0708	4.29145
ENSG00000111615	KRR1	0.151141	0.4866	0.809536	33.3995	6.00564	38.2016	4.62956	36.0674	5.53601
ENSG00000135926	TMBIM1	0.455861	0.0549424	0.523453	29.3055	6.89969	41.3998	7.02109	36.0245	9.11763
ENSG00000100219	XBP1	-0.230153	0.454964	0.786569	38.089	18.001	34.3572	11.0924	36.0158	13.6712
ENSG00000060762	MPC1	0.195777	0.310788	0.664518	32.5998	3.22247	38.6622	3.95618	35.9678	4.68282
ENSG00000112773	FAM46A	-0.200489	0.437179	0.774606	38.3522	11.2544	34.0532	6.99551	35.9639	8.78069
ENSG00000113721	PDGFRB	-0.144482	0.566292	0.862841	37.24	4.56538	34.8872	7.46341	35.9329	6.09957
ENSG00000023287	RB1CC1	0.0440655	0.848476	0.972461	34.5431	0.919683	36.9211	1.98655	35.8642	1.96498
ENSG00000095564	BTAF1	0.427889	0.0864712	0.571277	29.4975	4.98985	40.9096	7.66986	35.8376	8.65606
ENSG00000184258	CDR1	-0.195521	0.559427	0.859057	38.0509	13.5553	34.0659	16.2376	35.837	14.3229
ENSG00000177200	CHD9	-0.135717	0.652746	0.897027	37.0501	8.25796	34.7826	4.97345	35.7903	6.27444
ENSG00000213949	ITGA1	0.189434	0.555208	0.855793	32.6542	7.72337	38.2934	8.56529	35.7871	8.23921
ENSG00000176386	CDC26	-0.19569	0.368601	0.723252	37.7854	8.55043	34.1795	3.5407	35.7821	6.10707
ENSG00000129083	COPB1	-0.378657	0.13306	0.611231	39.9881	12.1146	32.4001	3.18828	35.7726	8.72425
ENSG00000153147	SMARCA5	-0.00137844	0.995761	0.999099	35.254	10.6857	36.1496	4.63904	35.7515	7.33502
ENSG00000113916	BCL6	0.521236	0.205542	0.621207	28.5686	15.8461	41.4773	13.821	35.7401	15.3609
ENSG00000101335	MYL9	-0.157398	0.596807	0.878489	37.1746	11.4292	34.556	15.4524	35.7198	13.0491
ENSG00000136859	ANGPTL2	-0.911256	0.0183893	0.397033	46.797	35.0919	26.7782	8.68737	35.6754	24.7153
ENSG00000138381	ASNSD1	-0.224222	0.257393	0.621207	38.1805	8.11253	33.6555	4.53721	35.6666	6.37658
ENSG00000127603	MACF1	-0.119725	0.730414	0.924333	36.5845	3.30983	34.92	4.7509	35.6598	4.02036
ENSG00000146247	PHIP	0.213014	0.471162	0.798129	32.3509	10.6732	38.2279	4.71988	35.6159	7.96567
ENSG00000164919	COX6C	-0.171149	0.420806	0.763649	37.1073	4.45725	34.4072	6.03726	35.6073	5.26304
ENSG00000106609	TMEM248	0.001667	0.993723	0.999089	34.8682	4.96703	36.1079	1.81567	35.5569	3.36556
ENSG00000170144	HNRNPA3	0.0264507	0.907645	0.997169	34.6608	5.79747	36.2656	4.7192	35.5524	4.94517
ENSG00000144747	TMF1	0.00892121	0.969749	0.99907	34.6255	3.00041	36.2664	4.43351	35.5371	3.73521
ENSG00000116194	ANGPTL1	-1.40492	0.000242395	0.0314384	53.0116	44.7468	21.4825	3.63169	35.4954	32.1494
ENSG00000067048	DDX3Y	-1.04579	0.361794	0.716831	49.0469	6.77337	24.6475	33.6378	35.4917	27.3555
ENSG00000168497	SDPR	0.0238221	0.92306	0.99907	34.7114	8.35798	36.1147	11.6574	35.491	9.73092
ENSG00000137145	DENND4C	-0.18957	0.437	0.774522	37.4365	3.33389	33.9185	3.96696	35.4821	3.93375
ENSG00000114520	SNX4	-0.287723	0.19965	0.621207	38.4158	9.5768	33.1121	3.76365	35.4693	7.02064
ENSG00000175416	CLTB	-0.246544	0.282884	0.632651	38.0054	5.33767	33.4165	8.96558	35.456	7.53155
ENSG00000170540	ARL6IP1	-0.0521398	0.818946	0.960459	35.4633	1.72292	35.3601	9.27894	35.4059	6.64571
ENSG00000138449	SLC40A1	-0.662601	0.0053543	0.218147	43.6953	5.83573	28.7648	7.93884	35.4006	10.3056
ENSG00000227097	RP11-742N3.1	-0.125674	0.75109	0.93169	35.9954	18.4328	34.9116	12.8155	35.3933	14.4865
ENSG00000099622	CIRBP	0.635196	0.0378859	0.515858	26.7893	10.4657	42.2365	10.0128	35.3711	12.5493
ENSG00000130724	CHMP2A	0.0734596	0.706738	0.914225	33.682	3.57311	36.7207	4.29598	35.3702	4.0719
ENSG00000124733	MEA1	-0.0504355	0.809683	0.956701	35.3884	3.59284	35.3439	5.75905	35.3637	4.62867
ENSG00000155876	RRAGA	-0.0567123	0.768529	0.93968	35.3869	1.22519	35.3399	4.01341	35.3608	2.93552
ENSG00000116459	ATP5F1	-0.0805003	0.675828	0.902067	35.5791	2.86962	34.973	1.21479	35.2424	1.9819
ENSG00000047315	POLR2B	-0.0383843	0.857331	0.976469	34.9476	1.40102	35.3475	2.12884	35.1698	1.74542
ENSG00000129515	SNX6	-0.228521	0.302873	0.655015	37.3578	7.32091	33.3522	4.64391	35.1324	5.9446
ENSG00000099795	NDUFB7	-0.30273	0.221308	0.621207	38.5597	6.8298	32.3865	4.43795	35.1302	6.15837
ENSG00000187990	HIST1H2BG	-0.0969069	0.844686	0.97078	36.2149	35.1915	34.2409	17.231	35.1182	24.7781
ENSG00000163629	PTPN13	0.737312	0.00624874	0.236105	25.1677	5.58225	43.072	9.66533	35.1145	12.1425
ENSG00000226221	AC022431.1	-0.127506	0.649471	0.895647	36.433	12.8683	34.0184	5.62425	35.0916	8.91814
ENSG00000120438	TCP1	0.0160678	0.937168	0.99907	34.0502	1.61923	35.6533	3.55945	34.9408	2.83407
ENSG00000062194	GPBP1	-0.0645031	0.770272	0.940426	35.2321	5.65472	34.6859	2.02586	34.9287	3.75844
ENSG00000138398	PPIG	0.0019831	0.993555	0.999089	34.3533	8.91635	35.3813	3.61953	34.9245	6.05451
ENSG00000172403	SYNPO2	-0.0265112	0.93665	0.99907	34.5284	9.72911	35.1842	14.2588	34.8927	11.7163
ENSG00000138385	SSB	0.108837	0.620485	0.887189	32.7048	4.71793	36.5793	4.55146	34.8573	4.78277
ENSG00000161057	PSMC2	-0.194025	0.387203	0.740131	36.5377	8.0324	33.4571	4.70488	34.8262	6.15621
ENSG00000083896	YTHDC1	0.383456	0.13057	0.611231	29.3441	8.88256	39.1561	5.0904	34.7952	8.32386
ENSG00000143870	PDIA6	-0.5753	0.0595755	0.535843	41.3353	22.8209	29.5328	4.90007	34.7784	15.6843
ENSG00000143727	ACP1	0.088736	0.673303	0.900713	32.8404	3.36687	36.2754	4.92351	34.7487	4.43271
ENSG00000115484	CCT4	-0.00406544	0.983294	0.99907	34.2383	4.5036	35.1511	5.16488	34.7454	4.60167
ENSG00000108588	CCDC47	0.00865203	0.965435	0.99907	33.9711	2.53976	35.3625	2.48822	34.7441	2.46014
ENSG00000166147	FBN1	-0.499196	0.190367	0.621207	40.3171	21.2843	30.2735	9.82157	34.7373	15.6887
ENSG00000150593	PDCD4	0.149298	0.487448	0.810373	31.9978	3.40833	36.9096	5.29466	34.7265	5.00746
ENSG00000100823	APEX1	-0.0884631	0.681142	0.903748	35.1457	8.80864	34.2908	3.67076	34.6708	6.00311
ENSG00000111142	METAP2	-0.0500428	0.810322	0.956925	34.6563	4.94907	34.6661	2.32198	34.6617	3.44685
ENSG00000185088	RPS27L	-0.264619	0.193906	0.621207	37.6011	5.8336	32.2406	4.81432	34.623	5.68615
ENSG00000134440	NARS	-0.162237	0.4594	0.789663	35.8955	6.01567	33.5888	4.90669	34.614	5.20447
ENSG00000222724	RNU2-63P	0.168078	0.73978	0.927102	32.2452	27.7148	36.491	19.8862	34.604	22.1535
ENSG00000100697	DICER1	0.0772236	0.777345	0.943412	33.0784	6.00718	35.807	6.43478	34.5943	6.02526
ENSG00000150316	CWC15	-0.0077222	0.971361	0.99907	34.083	9.99068	34.9626	2.35877	34.5717	6.35822
ENSG00000152492	CCDC50	0.0553102	0.823504	0.96243	33.1674	3.71392	35.6287	4.89677	34.5348	4.34101
ENSG00000165629	ATP5C1	-0.393734	0.0461666	0.521474	38.979	5.36977	30.9706	1.78911	34.5299	5.49804
ENSG00000158373	HIST1H2BD	-0.410381	0.323617	0.678219	39.5902	27.738	30.4747	15.9172	34.5261	20.9352
ENSG00000136813	KIAA0368	0.169952	0.473467	0.799815	31.7912	6.03267	36.6898	1.63014	34.5126	4.65206
ENSG00000134046	MBD2	0.132722	0.513825	0.829699	32.1865	4.5141	36.3561	2.20791	34.5029	3.86111
ENSG00000140990	NDUFB10	0.0326322	0.877825	0.98534	33.4706	5.26787	35.3287	4.26961	34.5029	4.52551
ENSG00000147162	OGT	0.0728429	0.763061	0.937422	32.9843	4.53037	35.7058	2.58026	34.4962	3.61701
ENSG00000083937	CHMP2B	0.0676398	0.740745	0.927506	32.7599	4.52303	35.8304	3.41681	34.4657	4.01595
ENSG00000175395	ZNF25	0.239641	0.268999	0.621207	30.6766	7.01753	37.4089	2.99988	34.4168	5.96297
ENSG00000198189	HSD17B11	0.229092	0.267692	0.621207	30.9516	7.43217	37.1092	4.48174	34.3725	6.42567
ENSG00000105640	RPL18A	0.0954826	0.703893	0.912747	32.6866	9.38483	35.6169	10.6719	34.3145	9.61029
ENSG00000114166	KAT2B	-0.239611	0.328573	0.683602	36.8632	8.44291	32.2244	8.13526	34.2861	8.1117
ENSG00000077232	DNAJC10	-0.168423	0.580204	0.870913	35.3898	15.8624	33.3991	6.296	34.2839	10.7367
ENSG00000116717	GADD45A	0.449937	0.217273	0.621207	27.8248	9.05649	39.4032	27.3466	34.2572	21.0217
ENSG00000165732	DDX21	-0.20509	0.372933	0.72792	36.0646	7.61656	32.8067	3.30607	34.2547	5.49253
ENSG00000100934	SEC23A	-0.564802	0.0805	0.561709	40.6048	19.2888	29.1553	4.79902	34.244	13.6913
ENSG00000121005	CRISPLD1	-3.27307	9.22737732192716e-07	0.000578445	67.3212	96.1211	7.74208	3.61559	34.2217	66.7628
ENSG00000172260	NEGR1	1.55463	1.70317402080529e-06	0.000927199	16.2651	7.75943	48.5409	11.5723	34.1961	19.4655
ENSG00000177119	ANO6	0.0762041	0.765328	0.938542	32.64	8.86168	35.4397	3.48942	34.1954	6.14115
ENSG00000165637	VDAC2	0.0888105	0.644972	0.893656	32.4748	5.74633	35.4466	3.01358	34.1258	4.4019
ENSG00000126777	KTN1	-0.00435815	0.988283	0.99907	33.5011	4.29777	34.5674	5.71207	34.0935	4.85348
ENSG00000148484	RSU1	-0.124558	0.6285	0.888792	34.8203	9.82623	33.5081	7.22394	34.0913	7.92332
ENSG00000102547	CAB39L	0.874254	0.000572294	0.0559765	22.7116	6.33117	43.1911	9.59402	34.0891	13.325
ENSG00000092201	SUPT16H	0.160808	0.471366	0.798213	31.4308	3.64344	36.2075	2.171	34.0845	3.69765
ENSG00000182004	SNRPE	0.0109342	0.956885	0.99907	33.1995	2.97104	34.7649	4.1362	34.0692	3.54188
ENSG00000084073	ZMPSTE24	-0.364796	0.0960357	0.600118	37.9648	8.19555	30.883	4.20169	34.0305	6.92429
ENSG00000100612	DHRS7	0.192404	0.324561	0.679264	30.9469	5.50728	36.3798	4.33174	33.9652	5.38095
ENSG00000135316	SYNCRIP	0.058438	0.803471	0.953769	32.4971	2.34332	35.1387	2.93939	33.9646	2.88402
ENSG00000184432	COPB2	-0.475781	0.102248	0.611231	39.1515	15.8559	29.7821	3.88898	33.9463	11.235
ENSG00000159256	MORC3	-0.168682	0.457474	0.788484	35.605	7.53026	32.5545	3.60166	33.9103	5.50774
ENSG00000114978	MOB1A	-0.122106	0.584141	0.873572	34.6269	6.85708	33.3353	4.16259	33.9093	5.17294
ENSG00000067704	IARS2	-0.0662536	0.744901	0.928943	34.1673	5.816	33.6567	3.31233	33.8837	4.27117
ENSG00000065427	KARS	0.0150834	0.938199	0.99907	33.0943	3.60087	34.4893	2.81432	33.8693	3.05993
ENSG00000137575	SDCBP	-0.15899	0.490251	0.812581	35.0601	7.98439	32.8482	3.57596	33.8313	5.62666
ENSG00000215021	PHB2	0.0128393	0.955228	0.99907	33.21	8.57663	34.3068	8.88695	33.8194	8.21021
ENSG00000188243	COMMD6	-0.111093	0.622847	0.887677	34.8193	12.823	32.9672	4.23006	33.7903	8.45934
ENSG00000066654	THUMPD1	0.135413	0.519798	0.833928	31.4891	5.41213	35.599	3.51325	33.7724	4.67417
ENSG00000168264	IRF2BP2	-0.313894	0.140577	0.612558	37.2066	6.59268	30.9855	3.44164	33.7504	5.7421
ENSG00000000003	TSPAN6	0.127058	0.55642	0.856958	31.3854	3.11084	35.6321	7.47278	33.7447	6.04646
ENSG00000074695	LMAN1	-0.0944947	0.687601	0.906598	34.1806	4.85919	33.385	3.69283	33.7386	3.98104
ENSG00000180596	HIST1H2BC	-0.323333	0.322619	0.677503	37.3402	16.768	30.8352	11.1705	33.7263	13.4008
ENSG00000167978	SRRM2	-0.250785	0.41504	0.759648	36.6758	15.7953	31.3237	4.87704	33.7024	10.6494
ENSG00000117691	NENF	-0.10994	0.604201	0.88168	34.4475	1.32529	33.0878	6.46765	33.6921	4.69973
ENSG00000103035	PSMD7	0.258742	0.210292	0.621207	29.5987	3.07169	36.88	6.42531	33.6439	6.23759
ENSG00000124145	SDC4	0.0900682	0.720258	0.919355	31.6516	10.4608	35.1969	8.14406	33.6212	8.8142
ENSG00000170142	UBE2E1	-0.0759273	0.70546	0.913571	33.8096	3.40185	33.4253	4.24965	33.5961	3.66203
ENSG00000101745	ANKRD12	-0.000136183	0.999576	0.999697	32.956	2.32118	34.0741	3.77952	33.5772	3.08385
ENSG00000136758	YME1L1	-0.0076427	0.973525	0.99907	32.8987	3.37665	34.1084	2.49389	33.5708	2.7914
ENSG00000116005	PCYOX1	0.142971	0.538471	0.845299	31.2357	7.50219	35.4224	5.79757	33.5616	6.54073
ENSG00000171862	PTEN	-0.288622	0.258231	0.621207	36.4529	5.03314	31.1596	3.31322	33.5122	4.77196
ENSG00000172037	LAMB2	-0.415719	0.0991308	0.608974	38.0543	7.55916	29.8781	5.02381	33.5119	7.25373
ENSG00000189241	TSPYL1	0.360766	0.0736791	0.561709	28.4547	6.26505	37.5491	3.38039	33.5071	6.5884
ENSG00000113384	GOLPH3	-0.222954	0.267104	0.621207	35.5255	4.40962	31.8422	4.12051	33.4792	4.4215
ENSG00000165916	PSMC3	-0.189414	0.37039	0.725283	35.177	4.78929	32.1189	5.57892	33.4781	5.17315
ENSG00000198887	SMC5	0.237828	0.314439	0.668496	29.9124	4.69643	36.2857	6.67398	33.4532	6.46724
ENSG00000163536	SERPINI1	-1.55229	0.000924234	0.072793	51.5287	39.9237	18.9689	10.8677	33.4399	30.8423
ENSG00000184983	NDUFA6	-0.346453	0.117788	0.611231	37.0172	7.76786	30.5551	3.31882	33.4271	6.30352
ENSG00000165280	VCP	0.0562103	0.796347	0.950882	31.9717	4.27581	34.5739	3.04285	33.4174	3.656
ENSG00000166441	RPL27A	-0.0518069	0.848733	0.972507	33.5848	10.7878	33.2361	8.46688	33.3911	8.91733
ENSG00000166295	ANAPC16	0.237239	0.239966	0.621207	29.9063	6.45437	36.1638	1.35715	33.3827	5.2364
ENSG00000101343	CRNKL1	0.0704033	0.745572	0.929163	31.9693	7.96704	34.3995	3.29668	33.3194	5.55673
ENSG00000153071	DAB2	-0.334998	0.210544	0.621207	36.6791	10.8336	30.5811	4.39337	33.2913	7.99952
ENSG00000104904	OAZ1	0.0112084	0.955641	0.99907	32.4517	4.38425	33.9483	4.7177	33.2831	4.35416
ENSG00000172466	ZNF24	0.228454	0.364491	0.719384	29.9279	7.38999	35.9433	5.68947	33.2698	6.8349
ENSG00000230202	RP11-632C17__A.1	-0.395254	0.238298	0.621207	37.988	19.4911	29.4204	9.86171	33.2283	14.5424
ENSG00000174780	SRP72	-0.0217116	0.918478	0.99907	32.8841	4.33689	33.4514	4.3828	33.1993	4.09232
ENSG00000111348	ARHGDIB	-0.541877	0.00924808	0.288193	39.4333	5.64467	28.1303	4.72803	33.1539	7.65595
ENSG00000152404	CWF19L2	0.16006	0.479351	0.804147	30.7355	10.2102	35.0504	4.32158	33.1327	7.32141
ENSG00000148248	SURF4	-0.385397	0.139867	0.611231	37.117	12.7804	29.9409	4.93823	33.1303	9.3675
ENSG00000232164	AC092669.3	0.144991	0.521617	0.835192	30.8571	6.58284	34.9239	8.11882	33.1165	7.33498
ENSG00000055130	CUL1	-0.176856	0.360403	0.715464	34.7082	3.87828	31.8304	2.38422	33.1094	3.28376
ENSG00000003989	SLC7A2	1.08985	0.000270175	0.0337711	20.0828	8.26819	43.4944	9.47966	33.0893	14.9271
ENSG00000090054	SPTLC1	0.0273692	0.889015	0.990196	32.1361	3.13224	33.8112	3.95066	33.0667	3.50176
ENSG00000104635	SLC39A14	0.991502	0.00833287	0.271896	20.8443	2.17207	42.8134	31.2185	33.0493	24.9627
ENSG00000132561	MATN2	-0.556695	0.0335108	0.498514	39.3106	8.91854	27.9495	5.05796	32.9989	8.85853
ENSG00000075420	FNDC3B	-0.161028	0.547509	0.85191	34.3925	1.74319	31.8652	3.62665	32.9884	3.08059
ENSG00000021355	SERPINB1	-0.0756824	0.689235	0.907126	33.3946	4.57518	32.653	2.47049	32.9826	3.32476
ENSG00000125944	HNRNPR	-0.0960444	0.6925	0.908245	33.4345	3.73112	32.6143	2.50693	32.9788	2.92398
ENSG00000164761	TNFRSF11B	-0.34838	0.326417	0.681323	36.3932	17.0979	30.2328	14.1871	32.9707	14.8595
ENSG00000109686	SH3D19	-0.0933298	0.701711	0.911988	33.3771	0.865644	32.4651	6.73003	32.8704	4.81235
ENSG00000115419	GLS	-0.255231	0.344936	0.699927	35.2338	7.13092	30.9465	5.23571	32.852	6.15474
ENSG00000132356	PRKAA1	0.0971322	0.65372	0.897027	31.0446	3.78276	34.2427	2.22541	32.8213	3.26854
ENSG00000259380	RP11-346D14.1	0.164335	0.488	0.810669	30.2508	5.47497	34.7245	10.7823	32.7362	8.65616
ENSG00000005893	LAMP2	-0.120808	0.603234	0.881612	33.4393	5.39919	32.1584	4.69106	32.7276	4.73186
ENSG00000137947	GTF2B	0.21042	0.309136	0.662259	29.4466	3.91877	35.2795	6.75026	32.6871	6.1638
ENSG00000102401	ARMCX3	-0.518548	0.054924	0.523453	38.2081	16.3661	28.2482	3.97529	32.6748	11.6576
ENSG00000146731	CCT6A	-0.284826	0.18212	0.621207	35.4336	5.50064	30.3976	3.88231	32.6358	5.09189
ENSG00000096401	CDC5L	0.0349452	0.877514	0.985211	31.5197	2.87099	33.4397	5.45221	32.5864	4.35641
ENSG00000087245	MMP2	-0.868624	0.00768588	0.263217	42.4718	25.3024	24.6401	5.10881	32.5653	18.4785
ENSG00000137414	FAM8A1	-0.09057	0.666153	0.898898	33.1097	4.66225	32.1286	4.06134	32.5646	4.08238
ENSG00000145391	SETD7	0.0351907	0.899237	0.994244	31.1861	9.42957	33.6059	4.7831	32.5304	6.81245
ENSG00000058272	PPP1R12A	-0.0806403	0.761729	0.936631	32.9462	2.78054	32.1701	5.84817	32.515	4.49078
ENSG00000127914	AKAP9	-0.117788	0.695303	0.909259	33.4468	4.2667	31.7664	6.88451	32.5133	5.59548
ENSG00000138593	SECISBP2L	0.0510224	0.830653	0.965161	31.3109	4.67543	33.425	3.59116	32.4854	3.98586
ENSG00000177383	MAGEF1	-0.0119524	0.952011	0.99907	31.9647	1.66211	32.8243	5.32025	32.4423	3.92349
ENSG00000116030	SUMO1	-0.187761	0.339925	0.694967	34.0924	4.33743	31.1018	3.65807	32.431	4.02866
ENSG00000102007	PLP2	-0.0280489	0.903472	0.996063	32.1981	3.06069	32.5607	8.06223	32.3996	6.0041
ENSG00000164733	CTSB	0.0649599	0.806529	0.955111	30.6962	9.48303	33.6909	4.38248	32.3599	6.76884
ENSG00000117748	RPA2	0.143057	0.462256	0.79204	30.0049	4.03536	34.1817	5.38619	32.3253	5.0456
ENSG00000076043	REXO2	-0.012028	0.955558	0.99907	31.675	3.89964	32.8069	6.60861	32.3038	5.28161
ENSG00000141424	SLC39A6	-0.109972	0.621028	0.88736	32.9486	3.51773	31.7512	7.62653	32.2834	5.84129
ENSG00000180817	PPA1	-0.256646	0.278901	0.627191	34.63	9.12492	30.3873	6.6343	32.2729	7.63094
ENSG00000133104	SPG20	-0.000312076	0.99894	0.999538	31.7763	8.67554	32.662	4.57489	32.2684	6.23756
ENSG00000183576	SETD3	-0.0331592	0.878382	0.98555	32.077	7.12146	32.4182	1.90437	32.2666	4.5677
ENSG00000069345	DNAJA2	0.109341	0.590691	0.876272	30.3333	3.4344	33.7942	3.2757	32.2561	3.62153
ENSG00000111961	SASH1	0.250553	0.332636	0.688124	28.6936	5.44732	34.9663	6.83459	32.1784	6.73891
ENSG00000064042	LIMCH1	-0.189084	0.569772	0.864707	33.401	16.629	31.1573	5.31347	32.1545	10.9184
ENSG00000197903	HIST1H2BK	0.0669658	0.800655	0.952734	30.8176	3.60903	33.2237	10.7531	32.1543	8.01916
ENSG00000103994	ZNF106	0.0921951	0.74864	0.930225	30.2548	4.16429	33.6062	8.82316	32.1167	6.96757
ENSG00000138119	MYOF	-0.288745	0.305587	0.658036	34.7947	9.85116	29.8914	4.99469	32.0706	7.45279
ENSG00000128245	YWHAH	0.0674341	0.778288	0.943844	30.462	6.40746	33.3309	9.68776	32.0558	8.03794
ENSG00000123144	C19orf43	-0.220229	0.357672	0.712673	34.3168	12.7011	30.2118	4.12166	32.0362	8.58306
ENSG00000225972	MTND1P23	-0.284486	0.446268	0.780319	35.4788	16.5361	29.277	10.0436	32.0334	12.793
ENSG00000166681	NGFRAP1	0.58037	0.0520415	0.521474	24.6905	8.84006	37.8403	13.8152	31.996	13.1441
ENSG00000049860	HEXB	-0.305715	0.170461	0.621207	34.9926	6.336	29.5859	3.57416	31.9889	5.43705
ENSG00000102804	TSC22D1	0.100061	0.738603	0.926741	30.2716	7.51064	33.2838	13.8143	31.945	10.9129
ENSG00000139921	TMX1	0.00955075	0.961831	0.99907	31.1489	3.68211	32.555	4.50082	31.9301	3.97015
ENSG00000056097	ZFR	-0.0492109	0.822307	0.961865	31.8618	1.2664	31.9642	2.49714	31.9187	1.92929
ENSG00000137776	SLTM	0.150499	0.523484	0.836102	29.5884	6.26357	33.7757	2.5227	31.9147	4.77121
ENSG00000163110	PDLIM5	-0.207985	0.435794	0.773643	33.8709	6.25189	30.3395	5.99942	31.909	6.00982
ENSG00000149212	SESN3	-0.341493	0.222764	0.621207	35.3662	9.89667	29.1319	4.7553	31.9027	7.67019
ENSG00000134107	BHLHE40	-1.44208	4.38237992369324e-05	0.00925215	48.0875	30.6564	18.9165	6.71397	31.8814	24.7253
ENSG00000106244	PDAP1	0.139285	0.45757	0.788484	29.4694	1.66335	33.7724	2.30636	31.8599	2.97328
ENSG00000132823	OSER1	0.221128	0.320725	0.67582	28.7931	8.54285	34.2938	5.04241	31.8491	6.96314
ENSG00000115839	RAB3GAP1	0.103967	0.623442	0.887767	30	2.793	33.258	1.88108	31.81	2.76461
ENSG00000145241	CENPC	0.0480255	0.843536	0.970238	30.8101	10.0344	32.4966	5.00911	31.747	7.14803
ENSG00000202538	RNU4-2	-0.500896	0.240973	0.621207	37.4235	17.6537	27.1989	11.8051	31.7432	14.683
ENSG00000119655	NPC2	0.188035	0.391994	0.743927	28.8263	3.60075	34.0599	7.8803	31.7339	6.59697
ENSG00000116678	LEPR	1.32363	0.00329384	0.164264	16.9797	11.8904	43.4483	12.3582	31.6845	17.9996
ENSG00000150347	ARID5B	0.722239	0.0444556	0.520939	22.8436	6.50801	38.6841	23.5305	31.6439	19.0375
ENSG00000206538	VGLL3	0.899259	0.0072692	0.256189	21.0509	7.02366	40.0096	16.6486	31.5835	16.029
ENSG00000136770	DNAJC1	-0.151977	0.437119	0.774588	32.9465	7.90991	30.4472	2.1106	31.558	5.23689
ENSG00000153201	RANBP2	-0.0200437	0.936907	0.99907	31.2237	3.16384	31.7962	3.49172	31.5418	3.15291
ENSG00000116350	SRSF4	-0.134474	0.529216	0.839981	32.6993	9.56794	30.5082	4.45204	31.482	6.75081
ENSG00000213246	SUPT4H1	-0.128196	0.522068	0.835397	32.4592	6.78266	30.6846	2.93254	31.4733	4.73564
ENSG00000129116	PALLD	0.00708901	0.981862	0.99907	30.5146	8.02333	32.2323	9.44145	31.4689	8.33849
ENSG00000118705	RPN2	-0.170052	0.444866	0.779811	32.6239	8.56018	30.4917	2.80049	31.4394	5.71515
ENSG00000089048	ESF1	0.107749	0.594431	0.877804	29.5016	4.52803	32.9811	3.74313	31.4347	4.24939
ENSG00000143401	ANP32E	0.236896	0.261146	0.621207	27.9718	5.14045	34.098	4.87705	31.3752	5.67688
ENSG00000074201	CLNS1A	-0.0263093	0.912265	0.99883	31.2978	12.4384	31.3745	3.55329	31.3404	8.02071
ENSG00000164330	EBF1	-0.135457	0.568426	0.863913	32.5959	10.378	30.3229	4.35297	31.3331	7.16227
ENSG00000186480	INSIG1	0.206537	0.511209	0.827786	28.1097	8.2751	33.9075	16.6263	31.3307	13.1618
ENSG00000005483	KMT2E	-0.116938	0.640692	0.892437	32.3328	8.34676	30.5267	3.16092	31.3294	5.65928
ENSG00000106723	SPIN1	-0.356132	0.103123	0.611231	34.8944	5.34956	28.4611	3.65098	31.3203	5.37521
ENSG00000066455	GOLGA5	-0.246311	0.233136	0.621207	33.4888	5.17384	29.5294	3.40393	31.2891	4.49292
ENSG00000122033	MTIF3	-0.30191	0.143202	0.614182	34.4814	7.68159	28.7096	3.37148	31.2748	6.0881
ENSG00000110075	PPP6R3	0.0704635	0.756874	0.934348	29.87	2.8078	32.3555	2.7098	31.2508	2.88861
ENSG00000108848	LUC7L3	0.21447	0.411849	0.757513	28.2576	8.0712	33.6102	6.48073	31.2313	7.30667
ENSG00000163714	U2SURP	0.20634	0.417495	0.761716	28.2548	5.33905	33.5528	3.82773	31.1981	5.08057
ENSG00000148943	LIN7C	0.214264	0.291512	0.643084	28.1082	4.75548	33.5909	1.80044	31.1541	4.2955
ENSG00000009954	BAZ1B	-0.153911	0.488837	0.811533	32.3472	1.69262	30.1207	4.59744	31.1103	3.60826
ENSG00000213625	LEPROT	0.0679011	0.746754	0.929475	29.6708	4.83783	32.2178	1.13342	31.0858	3.34978
ENSG00000089248	ERP29	-0.106331	0.588046	0.874879	31.8998	5.65342	30.4323	3.80921	31.0845	4.45406
ENSG00000126709	IFI6	-0.815611	0.00310227	0.160042	40.0522	15.4422	23.8844	3.27183	31.0701	12.9378
ENSG00000120805	ARL1	-0.148568	0.597962	0.879121	31.8488	12.0559	30.3783	6.43226	31.0319	8.70585
ENSG00000114796	KLHL24	0.288451	0.242635	0.621207	27.3011	8.70069	33.9576	6.29087	30.9992	7.77715
ENSG00000110367	DDX6	0.0110627	0.964581	0.99907	30.3343	5.17971	31.5216	4.0498	30.9939	4.31891
ENSG00000158526	TSR2	0.211365	0.286639	0.636925	27.87	4.02943	33.3973	2.58207	30.9407	4.23183
ENSG00000134533	RERG	1.01354	0.00834974	0.272017	19.3819	8.44898	40.1831	20.3869	30.9382	18.8354
ENSG00000134108	ARL8B	-0.119708	0.53108	0.841455	31.7106	3.06296	30.2598	2.18886	30.9046	2.54919
ENSG00000118971	CCND2	0.0718235	0.781267	0.944874	29.2672	4.03392	32.191	8.55537	30.8915	6.71371
ENSG00000102189	EEA1	-0.0256899	0.919361	0.99907	30.5352	1.6352	31.1684	6.16633	30.887	4.48619
ENSG00000102038	SMARCA1	-0.100581	0.688591	0.906819	31.2557	6.51795	30.5033	8.41105	30.8377	7.17367
ENSG00000169764	UGP2	0.229421	0.317762	0.672347	27.4435	3.09646	33.5064	5.37458	30.8118	5.31499
ENSG00000133142	TCEAL4	-0.0546082	0.809279	0.956557	30.6866	8.09245	30.9037	4.44841	30.8072	5.87071
ENSG00000196159	FAT4	-0.785524	0.00681737	0.248732	39.6134	6.51503	23.759	4.06278	30.8054	9.695
ENSG00000164609	SLU7	0.192681	0.345379	0.700304	28.0389	4.17858	33.0077	1.90116	30.7994	3.90038
ENSG00000131100	ATP6V1E1	0.088305	0.644911	0.893656	29.1522	3.6414	32.0707	2.30915	30.7736	3.163
ENSG00000114450	GNB4	-0.06471	0.801989	0.9533	30.5935	9.44764	30.8919	7.44484	30.7593	7.82364
ENSG00000151461	UPF2	-0.0830168	0.731847	0.924536	31.3547	10.3657	30.2769	4.36378	30.756	7.08074
ENSG00000145685	LHFPL2	-0.355161	0.168099	0.621207	34.2347	6.33599	27.9442	5.44668	30.7399	6.39369
ENSG00000115758	ODC1	0.521022	0.0104569	0.306839	24.2405	4.74977	35.8655	5.26695	30.6988	7.73754
ENSG00000131018	SYNE1	0.347794	0.36815	0.722779	26.271	6.95363	34.2154	10.866	30.6845	9.73134
ENSG00000101367	MAPRE1	-0.230204	0.294954	0.646021	32.5887	5.37739	29.0443	5.8581	30.6196	5.61176
ENSG00000132274	TRIM22	-0.0970402	0.657184	0.897435	31.2491	5.94372	30.036	4.21237	30.5751	4.74645
ENSG00000104388	RAB2A	-0.0438088	0.857845	0.97663	30.2162	8.01247	30.8482	3.69266	30.5673	5.5681
ENSG00000081320	STK17B	-0.00836745	0.976684	0.99907	29.8462	6.56682	31.0921	10.8874	30.5383	8.71032
ENSG00000147669	POLR2K	-0.0675157	0.764871	0.93832	30.5733	4.69177	30.4584	6.31162	30.5095	5.30817
ENSG00000144566	RAB5A	-0.145607	0.46567	0.794261	31.4827	4.07943	29.682	1.29979	30.4823	2.82597
ENSG00000145362	ANK2	0.0774575	0.810256	0.956925	28.8242	6.82144	31.717	7.83004	30.4313	7.10133
ENSG00000148730	EIF4EBP2	0.312266	0.217634	0.621207	26.5065	7.88088	33.5409	6.02659	30.4145	7.42938
ENSG00000112214	FHL5	0.499914	0.20488	0.621207	24.4493	10.0217	35.1769	25.3385	30.4091	19.7649
ENSG00000108821	COL1A1	-3.28205	4.41146162872045e-05	0.00926497	59.8104	104.401	6.88401	1.71815	30.4069	69.7636
ENSG00000112851	ERBB2IP	-0.0524579	0.837475	0.9679	30.2093	5.99796	30.4732	1.06375	30.3559	3.75179
ENSG00000110330	BIRC2	-0.0923267	0.664916	0.898876	30.6714	5.08454	30.0937	1.82372	30.3505	3.38384
ENSG00000090382	LYZ	-1.11707	0.0178031	0.389935	42.2086	43.0074	20.8555	4.39306	30.3457	28.8083
ENSG00000143314	MRPL24	-0.227763	0.288861	0.639552	32.3916	7.54052	28.6303	3.40395	30.302	5.57185
ENSG00000143127	ITGA10	0.35543	0.205218	0.621207	25.8402	5.61418	33.845	12.3149	30.2874	10.2687
ENSG00000108924	HLF	-0.0213913	0.936263	0.99907	29.988	4.71433	30.5206	10.1271	30.2839	7.72609
ENSG00000107186	MPDZ	-0.0481807	0.848002	0.97233	30.2554	5.78685	30.1948	2.20023	30.2217	3.87032
ENSG00000112739	PRPF4B	0.0369929	0.871138	0.982887	29.2858	3.27382	30.9652	3.44007	30.2188	3.27411
ENSG00000253103	RP11-946L20.4	0.164702	0.638362	0.891981	28.0372	10.9593	31.9567	17.5187	30.2147	14.2394
ENSG00000143612	C1orf43	0.242594	0.208062	0.621207	26.9159	2.27816	32.8229	4.48978	30.1976	4.6602
ENSG00000128989	ARPP19	0.0364364	0.87606	0.984751	29.1308	2.61433	31.0189	5.76002	30.1798	4.48801
ENSG00000168386	FILIP1L	-0.472054	0.100986	0.611231	34.8368	11.9443	26.4459	7.55328	30.1752	10.0788
ENSG00000104763	ASAH1	-0.0056933	0.97971	0.99907	29.4926	6.02182	30.7147	3.19433	30.1716	4.37209
ENSG00000121766	ZCCHC17	0.171558	0.503103	0.822677	27.7161	9.47382	32.0991	10.4021	30.1511	9.64863
ENSG00000198380	GFPT1	-0.341682	0.215251	0.621207	33.2824	8.60633	27.6142	5.86101	30.1334	7.34005
ENSG00000105058	FAM32A	-0.117811	0.567144	0.862939	30.8874	3.96294	29.5135	5.17598	30.1241	4.45073
ENSG00000106546	AHR	-0.663342	0.0140571	0.353262	37.1532	11.6447	24.4709	5.1714	30.1074	10.4355
ENSG00000213443	RP11-75L1.2	0.0613825	0.859191	0.977269	29.1324	17.7497	30.8236	12.0182	30.072	13.826
ENSG00000102359	SRPX2	0.645007	0.130818	0.611231	21.87	17.6275	36.6154	14.9262	30.0618	16.9799
ENSG00000213707	HMGB1P10	-0.243277	0.346818	0.70164	32.1795	6.45465	28.3457	3.33193	30.0496	5.02565
ENSG00000156535	CD109	-0.470979	0.173455	0.621207	34.8351	11.0121	26.219	11.6165	30.0484	11.5571
ENSG00000206418	RAB12	0.123997	0.495645	0.81655	28.06	1.79076	31.6223	1.74586	30.0391	2.50032
ENSG00000196792	STRN3	-0.00619558	0.974954	0.99907	29.5219	2.33715	30.4269	2.31015	30.0247	2.22357
ENSG00000156467	UQCRB	-0.122399	0.638057	0.891981	30.9183	8.53133	29.2996	4.31672	30.019	6.11055
ENSG00000109536	FRG1	-0.109542	0.598177	0.879127	30.8123	7.78596	29.3839	3.49426	30.0188	5.42261
ENSG00000155438	MKI67IP	-0.0492868	0.820396	0.960995	30.1645	9.34296	29.877	4.26499	30.0048	6.46932
ENSG00000196628	TCF4	-0.237198	0.447436	0.781291	32.168	7.35495	28.1809	4.82326	29.9529	6.02771
ENSG00000116489	CAPZA1	-0.525998	0.0397853	0.519538	35.1483	13.7407	25.7261	2.87374	29.9137	9.9796
ENSG00000204291	COL15A1	-1.85489	0.00012276	0.0196863	48.7795	52.32	14.6885	3.69649	29.8401	36.8264
ENSG00000124333	VAMP7	-0.126414	0.576203	0.868247	30.515	6.75998	29.2985	4.40981	29.8392	5.22215
ENSG00000198677	TTC37	-0.241113	0.330744	0.68596	31.8844	5.68019	28.1988	4.29123	29.8368	5.00797
ENSG00000102172	SMS	-0.0073222	0.968265	0.99907	29.3035	2.55954	30.2399	1.83672	29.8237	2.09453
ENSG00000085224	ATRX	-0.151689	0.544293	0.849506	30.9686	1.54841	28.8426	2.80967	29.7875	2.47019
ENSG00000170889	RPS9	-0.171334	0.528533	0.839647	31.3735	7.18637	28.5018	12.236	29.7781	9.82432
ENSG00000205364	MT1M	0.530196	0.280083	0.628766	23.5017	10.602	34.6627	29.6597	29.7023	22.7288
ENSG00000136045	PWP1	-0.0189916	0.917325	0.99907	29.3397	1.66159	29.9692	1.96321	29.6894	1.75286
ENSG00000126756	UXT	0.14204	0.529613	0.840352	27.6053	3.89037	31.337	6.93978	29.6785	5.79864
ENSG00000164182	NDUFAF2	-0.16747	0.498097	0.818224	30.9234	8.78852	28.6312	3.48878	29.6499	6.04231
ENSG00000167863	ATP5H	-0.261813	0.20047	0.621207	32.0804	7.18781	27.6957	2.19881	29.6445	5.20885
ENSG00000160014	CALM3	-0.184941	0.476355	0.801843	31.0078	8.83935	28.5262	8.15322	29.6291	8.01551
ENSG00000075785	RAB7A	-0.241018	0.237735	0.621207	31.6927	4.79114	27.9619	2.36786	29.62	3.90868
ENSG00000143321	HDGF	-0.0736489	0.721816	0.91998	29.7362	4.86171	29.5216	2.1444	29.617	3.34299
ENSG00000131504	DIAPH1	0.20523	0.410636	0.756961	26.7806	6.10743	31.8795	6.3415	29.6133	6.42781
ENSG00000138735	PDE5A	0.359997	0.321641	0.676695	24.9844	4.9331	33.2793	20.8337	29.5927	15.6608
ENSG00000105971	CAV2	0.135005	0.548503	0.852477	27.4115	3.85362	31.247	4.62667	29.5423	4.51204
ENSG00000111639	MRPL51	-0.511671	0.0150475	0.363865	34.847	6.10632	25.2761	3.82865	29.5298	6.83793
ENSG00000139263	LRIG3	0.0594599	0.79791	0.951823	28.4653	7.22214	30.357	4.6718	29.5163	5.60951
ENSG00000185624	P4HB	-0.371725	0.183189	0.621207	32.847	13.348	26.8407	5.118	29.5102	9.48324
ENSG00000138777	PPA2	-0.0681537	0.787946	0.947716	29.837	11.381	29.1792	6.18277	29.4716	8.23446
ENSG00000128463	EMC4	0.124149	0.526189	0.837952	27.5934	4.35949	30.9714	1.0378	29.47	3.29168
ENSG00000136436	CALCOCO2	0.390117	0.121808	0.611231	24.8267	7.34311	33.1696	4.56046	29.4616	7.06779
ENSG00000173575	CHD2	0.237548	0.445379	0.780016	26.4726	7.93975	31.8481	3.63669	29.459	6.18702
ENSG00000206560	ANKRD28	0.346613	0.210633	0.621207	24.9838	3.57568	32.992	7.72625	29.4328	7.24267
ENSG00000221502	MIR1245A	-2.14561	7.3314919201599e-05	0.0131313	50.9021	33.7136	12.2198	7.10094	29.412	29.4463
ENSG00000228474	OST4	-0.57607	0.0317998	0.487886	35.1935	11.3605	24.7825	2.07287	29.4096	8.9808
ENSG00000123094	RASSF8	0.184189	0.425189	0.766826	26.7569	4.39465	31.5279	2.77558	29.4075	4.17337
ENSG00000205339	IPO7	-0.397285	0.0911603	0.58316	33.2235	5.96094	26.3204	2.67914	29.3885	5.49094
ENSG00000206688	SNORD116-18	-0.607181	0.294922	0.646021	35.9894	30.4632	24.0804	11.6493	29.3733	21.3366
ENSG00000206596	RNU1-27P	0.924182	0.0687071	0.55984	19.356	16.9953	37.3115	15.8329	29.3313	17.978
ENSG00000105176	URI1	0.115824	0.553671	0.855005	27.5423	3.6974	30.7607	2.00962	29.3303	3.16592
ENSG00000100941	PNN	0.082106	0.692154	0.908136	27.8864	4.61211	30.4259	4.69269	29.2973	4.5584
ENSG00000198467	TPM2	0.0380945	0.900453	0.994497	28.2161	4.44933	30.1119	16.4047	29.2693	11.9574
ENSG00000169223	LMAN2	-0.0463374	0.820517	0.961048	29.143	4.08271	29.3257	4.56035	29.2445	4.08147
ENSG00000115993	TRAK2	-0.428805	0.226422	0.621207	33.101	18.353	26.152	9.58496	29.2405	13.6258
ENSG00000127990	SGCE	-0.186765	0.416048	0.760753	30.7432	2.91489	28.0247	8.16309	29.2329	6.20944
ENSG00000161011	SQSTM1	-0.111194	0.681469	0.903939	30.0316	6.20875	28.5419	8.97141	29.204	7.43742
ENSG00000168994	PXDC1	-0.349943	0.224285	0.621207	32.3898	14.7431	26.6464	7.7691	29.199	10.9932
ENSG00000132646	PCNA	-0.239273	0.25334	0.621207	31.2169	2.04589	27.5603	4.58355	29.1855	3.97344
ENSG00000239899	RN7SL674P	-0.811115	0.159912	0.621207	37.4001	30.4908	22.6121	16.8776	29.1846	23.4905
ENSG00000170776	AKAP13	0.162742	0.569291	0.86452	26.8215	0.967407	31.0589	2.48238	29.1756	2.90168
ENSG00000085719	CPNE3	0.0466422	0.831943	0.965856	28.0611	2.5322	30.0361	3.52969	29.1583	3.11728
ENSG00000205302	SNX2	-0.0186628	0.92256	0.99907	28.7839	2.94175	29.4408	1.52323	29.1489	2.12725
ENSG00000134954	ETS1	-0.371272	0.0929421	0.590327	32.6446	3.60712	26.2798	3.27057	29.1086	4.63471
ENSG00000185591	SP1	-0.127004	0.586939	0.874819	30.126	6.29417	28.2856	3.08144	29.1036	4.53263
ENSG00000097033	SH3GLB1	-0.213742	0.363463	0.718319	30.7815	5.78264	27.7536	3.15258	29.0994	4.47835
ENSG00000116266	STXBP3	-0.116319	0.629004	0.888792	29.7101	3.25396	28.5556	6.89343	29.0687	5.301
ENSG00000123066	MED13L	0.249577	0.348944	0.704014	25.898	5.8414	31.5185	4.08434	29.0205	5.46916
ENSG00000180354	C7orf41	0.542329	0.0133814	0.345374	22.6265	2.43168	34.021	4.80975	28.9568	7.06043
ENSG00000253250	RP11-122A3.2	0.393154	0.125832	0.611231	24.3275	8.02055	32.6532	3.89206	28.9529	7.1381
ENSG00000102572	STK24	0.502998	0.0505472	0.521474	23.2304	6.42629	33.5188	7.28991	28.9462	8.45347
ENSG00000129680	MAP7D3	0.174723	0.487106	0.809998	26.365	4.82396	30.9043	6.79119	28.8868	6.12456
ENSG00000170881	RNF139	0.0805001	0.668742	0.900298	27.4049	2.08732	30.0712	3.3401	28.8862	3.03096
ENSG00000131263	RLIM	0.127362	0.581436	0.872041	26.9405	2.52764	30.419	4.05211	28.873	3.7372
ENSG00000163297	ANTXR2	0.669005	0.0207091	0.417549	21.3785	4.93241	34.8397	11.5495	28.857	11.2318
ENSG00000078747	ITCH	-0.0699793	0.742486	0.928127	29.0406	3.4504	28.6887	1.48985	28.8451	2.36827
ENSG00000133800	LYVE1	-0.10902	0.759358	0.935774	29.3448	16.2513	28.4214	8.32276	28.8318	11.572
ENSG00000198791	CNOT7	-0.0904988	0.701722	0.911988	29.3078	8.69415	28.3849	3.33378	28.7951	5.84288
ENSG00000109180	OCIAD1	0.145132	0.462211	0.792025	26.7532	4.44827	30.3975	1.45457	28.7778	3.48814
ENSG00000104164	BLOC1S6	0.00964735	0.96362	0.99907	28.0454	1.09146	29.31	1.95146	28.748	1.67184
ENSG00000080345	RIF1	0.0473238	0.860733	0.977974	27.7957	6.29918	29.4687	3.91896	28.7252	4.83078
ENSG00000162909	CAPN2	-0.0279611	0.912563	0.999031	28.3449	5.37082	29.0125	4.91857	28.7158	4.79969
ENSG00000143164	DCAF6	-0.192455	0.412856	0.758175	30.1115	5.11258	27.5876	4.94441	28.7093	4.87802
ENSG00000119707	RBM25	0.279121	0.240315	0.621207	25.1472	2.03347	31.5448	4.30635	28.7014	4.71085
ENSG00000157107	FCHO2	0.0151813	0.944022	0.99907	28.0428	3.37216	29.1847	4.17639	28.6772	3.65345
ENSG00000135932	CAB39	-0.0634474	0.749729	0.930964	28.7897	1.6056	28.5751	1.89335	28.6705	1.6649
ENSG00000189171	S100A13	-0.0174506	0.943372	0.99907	28.3716	8.94639	28.8172	6.55923	28.6192	7.182
ENSG00000135624	CCT7	0.016647	0.929258	0.99907	27.8685	1.63979	29.1962	2.40298	28.6061	2.09407
ENSG00000169251	NMD3	-0.348733	0.0884359	0.575473	31.8141	3.72512	26.0257	1.05828	28.5983	3.88213
ENSG00000165516	KLHDC2	0.257676	0.170941	0.621207	25.279	2.7015	31.2327	1.90526	28.5866	3.79444
ENSG00000196504	PRPF40A	0.0603611	0.796154	0.950843	27.3554	3.25213	29.5135	1.99951	28.5543	2.69421
ENSG00000198695	MT-ND6	-0.234464	0.491565	0.813553	30.6433	8.50898	26.8129	11.5375	28.5153	9.88858
ENSG00000155827	RNF20	0.0568003	0.769376	0.939763	27.3848	3.6835	29.3716	1.69044	28.4886	2.75925
ENSG00000187231	SESTD1	0.16264	0.543226	0.848662	26.3771	7.03487	30.1558	5.48915	28.4764	6.13108
ENSG00000133574	GIMAP4	-0.837924	0.00133914	0.0932755	37.2496	6.59348	21.4571	7.62478	28.476	10.7075
ENSG00000162819	BROX	0.0751229	0.713979	0.917604	27.0993	1.58974	29.5598	4.67584	28.4663	3.68256
ENSG00000114686	MRPL3	-0.19883	0.350588	0.705679	29.8681	6.39337	27.2547	2.98841	28.4162	4.65733
ENSG00000143320	CRABP2	-4.36031	6.7021950655252e-07	0.000443829	59.7665	96.1077	3.25184	2.51138	28.3695	65.9856
ENSG00000155962	CLIC2	0.53038	0.0237781	0.443691	22.3826	6.26758	33.1189	8.33373	28.3472	9.02638
ENSG00000102158	MAGT1	-0.274965	0.26064	0.621207	30.4772	9.21534	26.52	2.54367	28.2787	6.27941
ENSG00000133393	FOPNL	0.271691	0.203782	0.621207	25.0235	6.48714	30.8459	4.2442	28.2582	5.84845
ENSG00000244716	RP11-20O24.4	-0.0563476	0.830538	0.965109	28.5283	8.00982	28.0203	4.16639	28.2461	5.72801
ENSG00000088986	DYNLL1	-0.571156	0.0427705	0.519538	33.5946	14.5199	23.9608	5.60164	28.2425	10.9786
ENSG00000261295	RP11-524D16__A.3	0.913347	0.0284178	0.472002	18.1881	10.0478	36.2713	16.4112	28.2343	16.2283
ENSG00000198744	RP5-857K21.11	-0.494894	0.13246	0.611231	33.1974	4.38628	24.246	12.9454	28.2244	10.6425
ENSG00000152778	IFIT5	-0.00463131	0.98208	0.99907	27.8549	7.19564	28.5069	3.05518	28.2171	4.91951
ENSG00000153207	AHCTF1	0.136344	0.613943	0.884108	26.3245	6.88279	29.6954	6.67684	28.1973	6.57353
ENSG00000107863	ARHGAP21	-0.282792	0.313358	0.667364	30.5343	7.73	26.3177	5.05944	28.1918	6.33601
ENSG00000112701	SENP6	0.135213	0.57546	0.867804	26.2518	2.85235	29.7337	2.54231	28.1862	3.10649
ENSG00000164323	KIAA1430	0.206266	0.331087	0.686259	25.4155	1.3762	30.4021	2.88916	28.1858	3.43386
ENSG00000164830	OXR1	-0.159272	0.445765	0.780048	29.3871	2.28818	27.186	1.6106	28.1643	2.14622
ENSG00000118200	CAMSAP2	-0.0286067	0.899888	0.994359	27.9173	1.24418	28.353	4.01639	28.1594	2.9494
ENSG00000174243	DDX23	-0.0381778	0.858498	0.976909	28.1589	7.27718	28.1577	2.65846	28.1583	4.8366
ENSG00000206737	RNVU1-18	0.273217	0.586253	0.874819	25.3204	24.1601	30.3901	10.2745	28.1369	16.6977
ENSG00000100320	RBFOX2	-0.312722	0.219041	0.621207	30.8659	6.1891	25.9491	2.88478	28.1343	5.02398
ENSG00000112964	GHR	0.111664	0.634295	0.890803	26.5046	6.45279	29.309	6.811	28.0626	6.40265
ENSG00000156642	NPTN	-0.257216	0.30513	0.657386	30.0326	9.28971	26.4499	5.47496	28.0422	7.13549
ENSG00000147905	ZCCHC7	-0.272533	0.22112	0.621207	30.6019	8.70139	25.9278	4.31258	28.0052	6.61518
ENSG00000143420	ENSA	0.00912657	0.965122	0.99907	27.3773	3.472	28.4986	3.61283	28.0003	3.3758
ENSG00000174059	CD34	-0.523088	0.0150371	0.363865	33.2055	5.29389	23.8077	4.97151	27.9845	6.88481
ENSG00000111642	CHD4	-0.125543	0.558743	0.858586	28.7488	1.78046	27.3573	2.3735	27.9757	2.13152
ENSG00000234161	PABPC5-AS1	0.833187	0.0763776	0.561709	19.5447	20.1741	34.6919	8.5192	27.9598	15.8948
ENSG00000105401	CDC37	-0.130095	0.47388	0.800044	28.8791	3.17446	27.2173	1.57918	27.9559	2.40686
ENSG00000055917	PUM2	-0.170938	0.418563	0.762454	29.3459	3.08845	26.8419	2.75232	27.9548	3.01767
ENSG00000114353	GNAI2	-0.143287	0.52312	0.836102	28.8513	2.94419	27.2157	2.72054	27.9427	2.77388
ENSG00000121691	CAT	0.00733071	0.973187	0.99907	27.4043	6.58759	28.3616	4.60109	27.9361	5.20703
ENSG00000085721	RRN3	0.0551048	0.810739	0.957123	26.9859	8.69161	28.6959	3.85065	27.9359	6.04608
ENSG00000141429	GALNT1	-0.22376	0.407467	0.755264	29.426	11.8798	26.7087	2.64223	27.9164	7.64627
ENSG00000165494	PCF11	0.0977246	0.699421	0.910974	26.5168	8.80829	28.9685	3.29891	27.8789	6.01713
ENSG00000116539	ASH1L	-0.00686258	0.978909	0.99907	27.5444	6.64035	28.0531	1.88281	27.827	4.28715
ENSG00000159346	ADIPOR1	0.269935	0.169067	0.621207	24.5703	4.86671	30.4147	3.34777	27.8172	4.8963
ENSG00000168944	CEP120	0.37567	0.141804	0.614182	23.5547	8.06183	31.1893	4.84326	27.7962	7.23131
ENSG00000196199	MPHOSPH8	0.123557	0.545474	0.85058	26.1111	6.12963	29.1357	1.53275	27.7915	4.21966
ENSG00000124486	USP9X	0.0257749	0.921991	0.99907	26.9211	4.1361	28.4695	4.68635	27.7813	4.24996
ENSG00000170242	USP47	-0.0417414	0.860565	0.977918	27.6675	1.52231	27.8405	2.02401	27.7636	1.71046
ENSG00000179941	BBS10	-0.140995	0.515062	0.830774	28.5922	4.33206	27.0882	5.47107	27.7566	4.75734
ENSG00000115380	EFEMP1	0.872377	0.00193331	0.119565	18.6312	5.75871	34.9882	14.3783	27.7184	13.7885
ENSG00000182985	CADM1	-0.660553	0.0465491	0.521474	34.0605	7.37366	22.6121	8.26394	27.7003	9.5364
ENSG00000120727	PAIP2	0.00731549	0.970248	0.99907	26.947	3.4519	28.2084	1.79965	27.6478	2.55532
ENSG00000147853	AK3	0.0484798	0.823762	0.962506	26.4275	5.23949	28.5947	4.28014	27.6315	4.5562
ENSG00000136842	TMOD1	1.53687	0.00224383	0.131441	13.546	13.035	38.871	10.2767	27.6155	17.1661
ENSG00000105701	FKBP8	0.315504	0.134636	0.611231	23.9286	6.78838	30.5157	4.47195	27.5881	6.27158
ENSG00000029725	RABEP1	-0.0944625	0.69173	0.90781	27.8454	6.4995	27.3804	3.22589	27.5871	4.59397
ENSG00000164463	CREBRF	0.150815	0.593807	0.877313	25.664	8.62339	29.1128	4.85951	27.58	6.55723
ENSG00000178952	TUFM	-0.097069	0.633467	0.890768	28.0385	4.14186	27.1918	4.94187	27.5681	4.34089
ENSG00000184785	SMIM10	0.0679595	0.784342	0.94619	26.4145	8.20877	28.4575	8.21514	27.5495	7.7571
ENSG00000271347	RP11-701H24.7	-0.0259917	0.945327	0.99907	27.5784	10.9766	27.5228	8.99303	27.5475	9.25311
ENSG00000142552	RCN3	-0.489395	0.0578483	0.527295	31.8936	12.8214	24.0205	3.05677	27.5197	9.13979
ENSG00000101596	SMCHD1	0.0870068	0.720927	0.919807	26.162	3.71052	28.5841	2.30242	27.5076	3.07298
ENSG00000118518	RNF146	0.261165	0.189565	0.621207	24.3073	4.92306	29.9662	3.10688	27.4512	4.77602
ENSG00000127947	PTPN12	0.16855	0.435716	0.773603	25.3118	5.31296	29.152	4.31868	27.4453	4.89971
ENSG00000071282	LMCD1	-0.165632	0.540458	0.846455	28.8683	9.93161	26.2972	8.85952	27.4399	8.83577
ENSG00000164985	PSIP1	0.359885	0.138453	0.611231	23.4087	7.47646	30.6416	4.88127	27.427	6.88527
ENSG00000163510	CWC22	0.117243	0.548967	0.852656	25.7412	4.84656	28.7694	2.68373	27.4235	3.86741
ENSG00000115091	ACTR3	-0.287207	0.265701	0.621207	29.7725	5.53016	25.5294	2.43569	27.4152	4.4086
ENSG00000189221	MAOA	1.50836	0.000381379	0.0418546	13.5907	10.2295	38.4456	14.3342	27.399	17.7081
ENSG00000168615	ADAM9	-0.211478	0.413365	0.758425	28.851	7.70504	26.2106	5.79503	27.3841	6.4024
ENSG00000123268	ATF1	-0.00875743	0.964497	0.99907	27.0639	5.44801	27.6346	2.90518	27.381	3.92948
ENSG00000178035	IMPDH2	-0.0852773	0.675349	0.902067	27.7698	3.27886	27.0544	5.73566	27.3724	4.54122
ENSG00000023734	STRAP	-0.122712	0.657416	0.897435	27.7881	10.6958	27.0137	6.52772	27.3579	8.02325
ENSG00000163145	C1QTNF7	1.01927	0.00447074	0.195465	17.2409	8.72854	35.4512	14.6161	27.3577	15.0831
ENSG00000200169	RNU5D-1	0.0206823	0.969881	0.99907	26.9119	22.4243	27.7053	13.4647	27.3527	16.715
ENSG00000011405	PIK3C2A	-0.193299	0.391759	0.743644	28.8302	1.51808	26.084	2.4148	27.3046	2.42379
ENSG00000126804	ZBTB1	0.145107	0.506253	0.824759	25.363	4.30688	28.8516	4.50832	27.3011	4.52759
ENSG00000167325	RRM1	0.204091	0.3076	0.660701	24.6162	1.20121	29.4364	3.97939	27.2941	3.86171
ENSG00000183431	SF3A3	0.0327746	0.863609	0.978904	26.47	2.7503	27.9295	2.11131	27.2808	2.37846
ENSG00000181061	HIGD1A	-0.53114	0.0961895	0.600498	31.9064	17.7585	23.5742	5.50382	27.2774	12.3569
ENSG00000131795	RBM8A	0.0198747	0.918018	0.99907	26.5023	2.95746	27.8715	3.10362	27.263	2.93546
ENSG00000058668	ATP2B4	-0.201653	0.426398	0.767169	28.8147	3.77394	25.9437	5.49015	27.2197	4.76461
ENSG00000107290	SETX	-0.295612	0.225975	0.621207	29.7301	1.8412	25.1841	1.73495	27.2045	2.91838
ENSG00000092439	TRPM7	-0.0282987	0.901171	0.994878	26.8818	1.60102	27.405	1.86264	27.1725	1.66493
ENSG00000085733	CTTN	0.190603	0.453916	0.785656	24.4342	6.48351	29.33	4.90983	27.1541	5.87151
ENSG00000144381	HSPD1	-0.262663	0.187051	0.621207	29.3439	4.39446	25.382	2.69861	27.1428	3.90423
ENSG00000181804	SLC9A9	-0.0135028	0.955327	0.99907	26.8096	7.03037	27.3942	6.13281	27.1344	6.11845
ENSG00000179163	FUCA1	-0.144686	0.496773	0.817596	28.0255	4.24185	26.3956	4.44813	27.12	4.16874
ENSG00000095787	WAC	-0.0811157	0.733942	0.925294	27.5541	5.50187	26.7545	2.25878	27.1099	3.75234
ENSG00000061794	MRPS35	-0.000496	0.998088	0.999416	26.6995	5.59395	27.3863	3.48949	27.0811	4.2372
ENSG00000124785	NRN1	-0.159893	0.605836	0.88168	28.6802	16.3557	25.7995	6.00605	27.0798	10.9844
ENSG00000172845	SP3	0.0193779	0.933312	0.99907	26.4101	2.61372	27.6061	1.61146	27.0745	2.06338
ENSG00000119917	IFIT3	0.157276	0.525889	0.837657	24.9614	3.37579	28.7296	9.62371	27.0549	7.38415
ENSG00000117523	PRRC2C	0.0694115	0.790406	0.948551	25.9164	4.79389	27.9203	3.47775	27.0296	3.97251
ENSG00000090989	EXOC1	0.242167	0.234395	0.621207	24.0201	1.13318	29.4168	4.57721	27.0183	4.36432
ENSG00000154305	MIA3	-0.0662059	0.776112	0.94269	27.1668	0.692051	26.8903	2.47817	27.0132	1.80873
ENSG00000102081	FMR1	0.159387	0.428305	0.768326	24.8827	2.20098	28.7126	2.52046	27.0104	3.0112
ENSG00000004897	CDC27	-0.0925375	0.658523	0.897435	27.4192	1.39003	26.6712	1.59405	27.0037	1.46646
ENSG00000196776	CD47	-0.119203	0.601589	0.880849	27.6423	2.99478	26.4874	4.1849	27.0007	3.53418
ENSG00000115875	SRSF7	-0.0106248	0.954738	0.99907	26.6357	2.83711	27.2771	2.42282	26.992	2.46329
ENSG00000257103	LSM14A	-0.0406488	0.836018	0.967359	26.8698	2.25085	27.0617	1.84956	26.9764	1.90277
ENSG00000163875	MEAF6	0.225289	0.261387	0.621207	24.2409	4.85739	29.1575	4.29083	26.9724	4.97677
ENSG00000163346	PBXIP1	0.0503732	0.806684	0.95512	26.1239	7.5671	27.6145	1.67257	26.952	4.84653
ENSG00000261069	SNORD116-21	-0.512759	0.263117	0.621207	32.1879	29.6841	22.7275	11.039	26.9321	20.4015
ENSG00000109814	UGDH	-0.0937273	0.738178	0.926741	27.0225	11.0991	26.8492	7.30842	26.9262	8.53878
ENSG00000172239	PAIP1	0.00893419	0.961699	0.99907	26.2565	1.1856	27.4186	2.64212	26.9021	2.09587
ENSG00000174501	ANKRD36C	0.115044	0.669321	0.900298	25.3661	6.19835	28.1202	8.50737	26.8961	7.2596
ENSG00000106034	CPED1	-0.0311016	0.906635	0.997048	26.7657	2.96674	26.9603	9.4357	26.8738	6.91573
ENSG00000057757	PITHD1	0.146381	0.510342	0.827286	25.0084	7.89124	28.3487	3.22647	26.8641	5.62639
ENSG00000249348	UGDH-AS1	0.301016	0.16606	0.621207	23.4343	4.54091	29.5845	6.66315	26.8511	6.3591
ENSG00000145817	YIPF5	-0.187135	0.358258	0.713241	28.1507	4.47293	25.8086	2.69392	26.8495	3.55739
ENSG00000188994	ZNF292	0.0168989	0.952329	0.99907	26.3568	8.14604	27.2238	5.1568	26.8385	6.19591
ENSG00000212802	RPL15P3	-0.0213531	0.932639	0.99907	26.5359	0.907129	27.058	5.57779	26.826	3.99251
ENSG00000023228	NDUFS1	-0.107637	0.587946	0.874879	27.3549	0.766881	26.3523	1.82474	26.7979	1.47126
ENSG00000138750	NUP54	0.0657166	0.741736	0.927877	25.6647	4.56474	27.6983	2.26443	26.7945	3.39506
ENSG00000154174	TOMM70A	0.170354	0.417396	0.761716	24.7094	5.88501	28.4442	2.44818	26.7843	4.45633
ENSG00000253719	ATXN7L3B	0.22307	0.24608	0.621207	24.0951	3.76707	28.9256	2.9705	26.7787	4.02679
ENSG00000186063	AIDA	-0.283365	0.21149	0.621207	29.0404	5.84894	24.9465	4.33216	26.766	5.18344
ENSG00000253352	TUG1	-0.0373909	0.855612	0.975747	26.652	2.17021	26.8344	2.05624	26.7534	1.97218
ENSG00000127954	STEAP4	-0.783849	0.0127761	0.338193	34.3104	8.89184	20.6787	10.1631	26.7372	11.5287
ENSG00000078596	ITM2A	-0.448304	0.137202	0.611231	30.5802	13.2946	23.6604	8.0294	26.7359	10.5743
ENSG00000138085	ATRAID	0.226217	0.242127	0.621207	23.9711	1.51473	28.945	2.64468	26.7344	3.3511
ENSG00000158270	COLEC12	-0.437764	0.0610032	0.541852	30.5397	9.06974	23.6136	2.43952	26.6919	6.86647
ENSG00000119900	OGFRL1	-0.568549	0.0657722	0.556195	31.6701	14.4624	22.6989	4.62422	26.6861	10.5585
ENSG00000078369	GNB1	-0.192743	0.369797	0.724534	28.0524	3.75755	25.5928	1.77483	26.6859	2.92405
ENSG00000136930	PSMB7	-0.205383	0.31384	0.668046	28.1859	3.70113	25.4345	2.84997	26.6573	3.36167
ENSG00000155508	CNOT8	0.331401	0.156763	0.621207	22.8365	2.22714	29.6992	8.73429	26.6491	7.28603
ENSG00000171155	C1GALT1C1	-0.0994819	0.674269	0.901496	26.9309	6.32673	26.4209	4.83017	26.6475	5.17183
ENSG00000135837	CEP350	0.10237	0.689822	0.907156	25.2289	4.98333	27.7772	1.33211	26.6446	3.46464
ENSG00000163069	SGCB	-0.266872	0.278204	0.626553	28.6816	5.38516	24.9363	6.72007	26.6009	6.11155
ENSG00000156875	HIAT1	-0.026368	0.893743	0.991838	26.2233	3.0117	26.8332	2.97649	26.5621	2.81682
ENSG00000126267	COX6B1	-0.265052	0.266365	0.621207	28.708	2.26951	24.8172	5.07002	26.5465	4.35764
ENSG00000133026	MYH10	-0.875881	0.00620651	0.235154	34.7896	11.8875	19.9431	7.26523	26.5416	11.8579
ENSG00000213585	VDAC1	-0.335095	0.188014	0.621207	29.1477	11.8742	24.4196	2.63352	26.521	7.9089
ENSG00000182636	NDN	0.281951	0.17417	0.621207	23.1953	3.89229	29.1815	3.95077	26.521	4.84146
ENSG00000212195	U3	-0.912306	0.1056	0.611231	35.7554	31.9416	19.0946	13.4995	26.4994	23.4696
ENSG00000144118	RALB	-0.322823	0.120806	0.611231	29.1679	4.41649	24.3493	4.18114	26.4909	4.74397
ENSG00000145632	PLK2	0.00645562	0.985213	0.99907	26.2455	9.46962	26.6802	16.5456	26.487	13.0598
ENSG00000083312	TNPO1	-0.272197	0.284336	0.634289	28.6551	3.9253	24.7479	2.77373	26.4845	3.72361
ENSG00000110880	CORO1C	-0.302173	0.234308	0.621207	28.8216	8.31011	24.5708	3.33619	26.46	6.03996
ENSG00000155755	TMEM237	0.48603	0.10418	0.611231	21.4806	10.3862	30.4169	5.91916	26.4452	8.95281
ENSG00000213079	SCAF8	0.192818	0.351076	0.706112	24.1096	5.53867	28.2609	2.18979	26.4159	4.323
ENSG00000047932	GOPC	-0.0957182	0.649042	0.895444	26.7883	2.41341	26.1019	5.19512	26.4069	3.97614
ENSG00000157827	FMNL2	0.151981	0.492064	0.813761	24.2331	4.0393	28.0951	2.9645	26.3786	3.82827
ENSG00000146282	RARS2	0.00353891	0.987368	0.99907	25.6705	5.21671	26.91	4.23536	26.3591	4.42733
ENSG00000145734	BDP1	0.0256839	0.919599	0.99907	25.6502	3.99355	26.9081	4.49841	26.3491	4.0667
ENSG00000181789	COPG1	-0.233955	0.290217	0.641214	28.0247	6.4625	25.0005	2.43869	26.3446	4.60169
ENSG00000102531	FNDC3A	-0.0827395	0.708341	0.915097	26.5913	2.91389	26.1382	2.34493	26.3396	2.44753
ENSG00000122958	VPS26A	0.041088	0.837918	0.967916	25.5537	4.53611	26.9652	3.96676	26.3379	4.01711
ENSG00000139239	RPL14P1	0.0286422	0.913132	0.99907	25.6118	5.77309	26.9061	4.74979	26.3308	4.9238
ENSG00000174720	LARP7	0.0979126	0.630843	0.889642	24.7892	2.99782	27.5512	3.64069	26.3237	3.48088
ENSG00000170248	PDCD6IP	-0.0304591	0.889961	0.990609	26.091	2.01129	26.425	2.22993	26.2766	2.00854
ENSG00000186660	ZFP91	0.0878979	0.668577	0.900278	24.8068	2.23494	27.4415	2.96595	26.2705	2.86353
ENSG00000101752	MIB1	0.114668	0.636669	0.891504	24.5381	2.95157	27.6537	3.37652	26.269	3.41521
ENSG00000198743	SLC5A3	0.535917	0.192795	0.621207	20.4345	8.31147	30.9282	17.6301	26.2644	14.5569
ENSG00000142089	IFITM3	-0.235078	0.457127	0.78815	28.1262	6.0374	24.7731	12.4838	26.2633	9.73216
ENSG00000100242	SUN2	0.563408	0.0415688	0.519538	20.5373	8.1802	30.8133	7.85137	26.2462	9.23299
ENSG00000104517	UBR5	0.00544191	0.982064	0.99907	25.6946	2.75952	26.6145	1.38744	26.2056	2.01324
ENSG00000166181	API5	0.0616033	0.748266	0.930154	25.103	2.1239	27.0701	3.08202	26.1959	2.74151
ENSG00000197594	ENPP1	-0.987692	0.00743512	0.258883	35.2478	25.0796	18.9505	4.15987	26.1937	17.841
ENSG00000100815	TRIP11	-0.206038	0.380958	0.735594	27.7406	0.959157	24.9488	3.56947	26.1896	2.98004
ENSG00000088448	ANKRD10	0.148055	0.480363	0.805127	24.2671	5.74239	27.7014	3.6566	26.1751	4.72517
ENSG00000152291	TGOLN2	0.165092	0.433646	0.772083	24.1259	4.06032	27.7945	1.84409	26.164	3.409
ENSG00000185567	AHNAK2	0.259535	0.422083	0.764691	23.1787	5.849	28.5504	9.28118	26.1629	7.99466
ENSG00000041357	PSMA4	-0.450285	0.0582608	0.529311	30.0004	9.10386	23.0509	3.64234	26.1395	7.15043
ENSG00000090863	GLG1	-0.0036275	0.986988	0.99907	25.7267	2.83046	26.4561	0.919389	26.132	1.8907
ENSG00000153827	TRIP12	0.0185169	0.938354	0.99907	25.463	1.86364	26.6321	1.41445	26.1125	1.63782
ENSG00000197714	ZNF460	-0.074453	0.695963	0.909479	26.3741	2.21621	25.8766	2.93809	26.0977	2.49535
ENSG00000156011	PSD3	-0.0869775	0.787288	0.947564	26.4183	3.18962	25.8341	8.86156	26.0938	6.57066
ENSG00000164684	ZNF704	0.226849	0.424117	0.766285	23.3818	3.59849	28.2629	7.11785	26.0935	6.06681
ENSG00000106460	TMEM106B	0.176629	0.429814	0.769282	23.7587	2.9521	27.909	3.75235	26.0644	3.88496
ENSG00000155660	PDIA4	-0.340585	0.216014	0.621207	28.6551	14.1865	23.9742	2.79802	26.0546	9.24513
ENSG00000114902	SPCS1	-0.0117789	0.949688	0.99907	25.69	1.43215	26.3458	2.28301	26.0543	1.86941
ENSG00000139218	SCAF11	-0.086247	0.719059	0.919056	26.4611	3.83452	25.7283	1.41489	26.054	2.58146
ENSG00000162191	UBXN1	0.0302523	0.903519	0.996082	25.4747	8.75607	26.5149	6.97695	26.0526	7.30686
ENSG00000112110	MRPL18	-0.0390918	0.856558	0.976153	25.9068	2.35259	26.1595	5.26319	26.0472	3.99297
ENSG00000154719	MRPL39	0.0984007	0.670525	0.900298	24.6496	4.38545	27.1428	5.10488	26.0347	4.68708
ENSG00000070081	NUCB2	-0.589076	0.0445937	0.521044	31.2282	10.4999	21.8756	5.30456	26.0323	8.92803
ENSG00000165757	KIAA1462	-0.109575	0.689032	0.907003	26.5762	9.81432	25.5815	4.468	26.0236	6.81004
ENSG00000065534	MYLK	-0.0927432	0.791875	0.949295	26.3107	6.27841	25.7422	10.188	25.9949	8.17127
ENSG00000258289	CHURC1	0.202601	0.336435	0.691686	23.525	3.65158	27.9502	4.08313	25.9834	4.33309
ENSG00000169826	CSGALNACT2	0.11926	0.545061	0.85016	24.213	2.97043	27.3605	2.08618	25.9616	2.86997
ENSG00000143575	HAX1	0.0989885	0.62731	0.888792	24.5875	4.98467	27.0472	4.04485	25.954	4.37934
ENSG00000174804	FZD4	0.0297582	0.911728	0.998556	25.2587	7.64585	26.4533	6.9671	25.9224	6.8256
ENSG00000111011	RSRC2	0.116312	0.596206	0.878489	24.2921	4.21174	27.1542	2.73476	25.8822	3.55906
ENSG00000166503	HDGFRP3	0.137588	0.493011	0.814632	23.9714	2.10088	27.4038	4.67822	25.8783	3.98379
ENSG00000163166	IWS1	-0.393414	0.0772506	0.561709	29.1404	4.8518	23.2564	4.98951	25.8715	5.55806
ENSG00000172987	HPSE2	0.356133	0.190837	0.621207	21.9793	8.32915	28.9758	7.44516	25.8662	8.20537
ENSG00000124570	SERPINB6	-0.19062	0.305414	0.657827	27.2437	1.35616	24.7503	2.40577	25.8585	2.30444
ENSG00000063177	RPL18	0.0288719	0.91073	0.998057	25.265	6.64774	26.3241	8.93293	25.8534	7.5354
ENSG00000218426	RP11-475C16.1	-0.221169	0.456046	0.787142	27.6552	8.48891	24.4031	5.5058	25.8485	6.71699
ENSG00000205609	EIF3CL	-0.0543869	0.818819	0.960427	25.9445	6.52681	25.7497	7.01891	25.8363	6.37321
ENSG00000121579	NAA50	0.146278	0.483278	0.807232	23.7774	3.20365	27.4634	3.97066	25.8252	3.93777
ENSG00000223865	HLA-DPB1	-0.478232	0.0676544	0.55984	29.9221	8.73183	22.5263	6.04591	25.8134	7.87796
ENSG00000102144	PGK1	-0.00748727	0.974256	0.99907	25.2086	5.04371	26.2923	4.36666	25.8106	4.40451
ENSG00000121957	GPSM2	-0.421137	0.185955	0.621207	29.1083	15.8241	23.1514	6.09327	25.7989	11.0599
ENSG00000116285	ERRFI1	0.442674	0.35187	0.706931	21.2288	8.89132	29.4509	30.724	25.7967	22.8124
ENSG00000143256	PFDN2	-0.152082	0.567116	0.862927	26.5875	4.53149	25.1104	4.71728	25.7669	4.40827
ENSG00000140391	TSPAN3	-0.218264	0.332386	0.687814	27.2665	5.55428	24.5384	2.65366	25.7509	4.14212
ENSG00000111404	RERGL	0.947264	0.104019	0.611231	16.9511	10.6345	32.7525	40.5646	25.7296	30.5697
ENSG00000138688	KIAA1109	0.139209	0.620594	0.887189	23.9359	3.54513	27.1358	3.06704	25.7136	3.5015
ENSG00000119326	CTNNAL1	-0.226703	0.333157	0.688776	27.2863	6.3178	24.4385	4.73283	25.7042	5.3311
ENSG00000165168	CYBB	-1.018	0.00666439	0.245825	34.8764	26.7482	18.3312	3.14766	25.6846	18.6894
ENSG00000131507	NDFIP1	-0.0683598	0.742152	0.928004	25.7758	2.6439	25.6013	2.29628	25.6789	2.29483
ENSG00000156256	USP16	0.0407667	0.845084	0.970993	24.7329	3.62966	26.43	1.68314	25.6757	2.67525
ENSG00000165156	ZHX1	0.0426122	0.845058	0.970993	24.7305	1.51601	26.4307	4.3732	25.6751	3.35072
ENSG00000174718	KIAA1551	-0.194664	0.344613	0.699849	27.1675	4.24961	24.4368	1.51559	25.6504	3.16102
ENSG00000125356	NDUFA1	-0.46305	0.136206	0.611231	29.6257	8.38508	22.4411	8.31898	25.6343	8.67796
ENSG00000155313	USP25	-0.0760428	0.7215	0.919896	25.8484	2.84813	25.314	2.95487	25.5515	2.73622
ENSG00000159658	EFCAB14	-0.14758	0.464206	0.793672	26.574	2.6403	24.7316	1.90374	25.5504	2.31714
ENSG00000232388	LINC00493	-0.155637	0.605227	0.88168	26.7816	10.3305	24.5395	5.68911	25.536	7.58939
ENSG00000119396	RAB14	-0.201884	0.288597	0.639344	27.0805	3.00101	24.2985	2.22307	25.535	2.82808
ENSG00000132432	SEC61G	-1.03602	0.000840844	0.0683479	34.7853	20.2557	18.1141	2.57702	25.5235	15.3096
ENSG00000163946	FAM208A	0.0430387	0.848211	0.972352	24.6214	2.108	26.2329	2.3885	25.5167	2.28913
ENSG00000106299	WASL	-0.0902393	0.644916	0.893656	25.8503	2.09739	25.2457	1.49481	25.5144	1.69364
ENSG00000117569	PTBP2	0.324612	0.118358	0.611231	21.9263	2.221	28.3706	5.29179	25.5065	5.23327
ENSG00000198160	MIER1	-0.040178	0.856464	0.976075	25.3966	3.03436	25.554	3.49289	25.4841	3.09189
ENSG00000215717	TMEM167B	0.115003	0.559787	0.859115	23.8217	3.06914	26.7784	3.12788	25.4643	3.29433
ENSG00000100883	SRP54	-0.00302609	0.988159	0.99907	24.8489	3.92071	25.9375	2.34366	25.4537	2.97322
ENSG00000196914	ARHGEF12	-0.12857	0.656085	0.897299	26.2051	3.04869	24.8502	1.48968	25.4524	2.2594
ENSG00000166946	CCNDBP1	0.177948	0.379555	0.734264	23.2588	3.91529	27.1842	3.90873	25.4396	4.20332
ENSG00000123505	AMD1	0.0887313	0.649585	0.895775	24.0846	1.74739	26.4912	4.44855	25.4216	3.55649
ENSG00000187145	MRPS21	-0.1564	0.449438	0.782422	26.4938	2.32329	24.5609	2.89711	25.42	2.69416
ENSG00000260682	7SK	-0.087928	0.725351	0.921591	25.7354	4.94405	25.16	7.66253	25.4157	6.21413
ENSG00000179144	GIMAP7	-0.897304	0.00113797	0.0827458	33.9009	8.84675	18.6147	5.998	25.4086	10.5946
ENSG00000166250	CLMP	-0.245408	0.253952	0.621207	27.2286	6.7087	23.9229	2.71077	25.3921	4.85665
ENSG00000212232	SNORD17	-0.512241	0.254317	0.621207	30.0237	16.6496	21.6784	10.9928	25.3875	13.5543
ENSG00000083535	PIBF1	-0.14119	0.490823	0.812975	26.2852	4.70611	24.6462	3.82894	25.3747	4.04746
ENSG00000180573	HIST1H2AC	-0.56113	0.0416129	0.519538	30.5217	14.2317	21.223	4.64055	25.3557	10.5233
ENSG00000153823	PID1	0.0610232	0.775857	0.942666	24.3531	6.28302	26.1106	3.71171	25.3295	4.74868
ENSG00000092607	TBX15	0.0722893	0.717059	0.918546	24.0471	2.35528	26.3048	3.45213	25.3013	3.07486
ENSG00000132341	RAN	-0.139496	0.560868	0.859785	25.9639	6.64451	24.7707	4.71987	25.301	5.30001
ENSG00000211455	STK38L	0.0578619	0.832513	0.966123	24.0544	6.71045	26.2668	6.19284	25.2835	6.11732
ENSG00000167601	AXL	0.0931819	0.701991	0.912019	23.812	5.70465	26.4468	5.72842	25.2757	5.52625
ENSG00000113621	TXNDC15	-0.276225	0.280217	0.629033	27.2244	7.5099	23.6078	5.192	25.2152	6.18555
ENSG00000138600	SPPL2A	0.0334157	0.860853	0.977974	24.3259	2.54516	25.8989	1.2883	25.1998	1.98656
ENSG00000135999	EPC2	0.285862	0.190276	0.621207	22.1498	5.76375	27.5846	3.06032	25.1691	5.0344
ENSG00000022277	RTFDC1	0.12628	0.488376	0.811077	23.4557	0.990718	26.5075	1.54201	25.1511	2.03569
ENSG00000147677	EIF3H	0.113552	0.610805	0.883254	23.695	5.82174	26.3099	3.24417	25.1477	4.45773
ENSG00000247556	OIP5-AS1	0.0908918	0.733914	0.925294	23.6547	5.43122	26.3073	4.4594	25.1284	4.7916
ENSG00000133392	MYH11	0.985098	0.0349663	0.506192	16.1026	8.20967	32.349	25.7179	25.1284	20.7195
ENSG00000242588	RP11-274B21.1	0.436664	0.0568765	0.525087	20.7597	5.51842	28.622	4.64618	25.1277	6.2757
ENSG00000100567	PSMA3	-0.209751	0.306105	0.658575	26.5692	4.89692	23.9575	2.57201	25.1182	3.7676
ENSG00000151135	C12orf23	-0.401886	0.124824	0.611231	28.2293	11.1109	22.6028	2.82661	25.1035	7.68653
ENSG00000158406	HIST1H4H	-0.56441	0.143022	0.614182	30.3954	19.5608	20.8318	9.24982	25.0823	14.5489
ENSG00000081189	MEF2C	-0.551599	0.0218694	0.428827	29.9455	4.15469	21.1886	4.17955	25.0805	6.04221
ENSG00000137497	NUMA1	0.265564	0.337196	0.692365	22.2248	7.04702	27.2205	2.81402	25.0002	5.43274
ENSG00000104412	EMC2	-0.032579	0.877316	0.98512	24.8623	6.63918	25.0352	2.92786	24.9584	4.56333
ENSG00000144744	UBA3	-0.266562	0.193203	0.621207	26.9028	4.11126	23.4024	2.90974	24.9582	3.73834
ENSG00000188987	HIST1H4D	-0.476928	0.242792	0.621207	29.2487	15.0319	21.5256	10.4623	24.9581	12.4913
ENSG00000138604	GLCE	-0.432455	0.13044	0.611231	28.5551	8.58128	22.0739	7.83636	24.9544	8.36582
ENSG00000172775	FAM192A	0.107352	0.579722	0.870488	23.5307	4.72648	26.0692	1.39262	24.941	3.33723
ENSG00000167193	CRK	-0.167664	0.395297	0.746565	25.9979	2.83294	24.0907	3.00742	24.9384	2.92271
ENSG00000124383	MPHOSPH10	0.123571	0.543003	0.848561	23.277	4.18332	26.2477	2.38047	24.9274	3.442
ENSG00000229638	RPL4P4	0.101595	0.665896	0.898898	23.586	5.12881	25.9991	5.68817	24.9266	5.25923
ENSG00000169567	HINT1	-0.116636	0.658711	0.897435	25.5122	2.38634	24.4258	9.08547	24.9086	6.61333
ENSG00000109906	ZBTB16	0.859593	0.00523427	0.215892	16.8589	7.81793	31.3377	7.18305	24.9027	10.3417
ENSG00000169018	FEM1B	-0.0390304	0.853077	0.974357	24.7866	1.14711	24.9933	2.02057	24.9014	1.59583
ENSG00000163811	WDR43	0.177908	0.375961	0.730647	22.7059	2.40049	26.6339	4.10633	24.8881	3.85715
ENSG00000122591	FAM126A	-0.275674	0.265032	0.621207	26.889	4.64376	23.2871	5.84581	24.8879	5.36444
ENSG00000159377	PSMB4	0.0219403	0.914371	0.99907	24.169	2.0238	25.4312	4.40844	24.8702	3.41989
ENSG00000204520	MICA	0.236485	0.316596	0.670982	22.3792	7.35684	26.8488	2.36376	24.8623	5.35156
ENSG00000100100	PIK3IP1	0.326736	0.188528	0.621207	21.3951	7.2802	27.6112	6.71354	24.8485	7.29003
ENSG00000164292	RHOBTB3	0.187131	0.470281	0.797403	22.7793	8.28019	26.4928	4.57509	24.8423	6.32509
ENSG00000162627	SNX7	0.277162	0.177328	0.621207	21.691	2.08672	27.3614	3.19046	24.8412	3.9565
ENSG00000091009	RBM27	0.0260311	0.900232	0.994465	24.1827	4.25121	25.335	1.01001	24.8229	2.76698
ENSG00000005243	COPZ2	-0.154315	0.479092	0.803907	25.6695	4.20591	24.1405	3.44747	24.8201	3.6367
ENSG00000106772	PRUNE2	1.35869	6.20947519648595e-05	0.0118392	12.9644	4.83607	34.2953	11.0636	24.8149	14.0129
ENSG00000157540	DYRK1A	0.027926	0.899235	0.994244	24.1208	5.12333	25.2567	2.45616	24.7519	3.63565
ENSG00000055044	NOP58	0.192744	0.383401	0.737403	22.5858	6.1854	26.4666	4.73761	24.7418	5.45465
ENSG00000158290	CUL4B	0.199288	0.374473	0.729387	22.4328	1.5025	26.5863	5.77161	24.7403	4.72169
ENSG00000232472	EEF1B2P3	0.158024	0.627706	0.888792	23.0251	13.8009	26.1113	5.12501	24.7397	9.33828
ENSG00000010818	HIVEP2	-0.765533	0.0081418	0.269771	31.3156	10.6441	19.415	4.12016	24.7042	9.50338
ENSG00000152102	FAM168B	0.267741	0.189538	0.621207	21.6573	1.26002	27.0932	4.09892	24.6773	4.14777
ENSG00000140367	UBE2Q2	-0.118446	0.562587	0.860626	25.2567	2.45753	24.1745	3.99778	24.6555	3.25288
ENSG00000136603	SKIL	-0.277491	0.299227	0.650924	26.5923	8.6887	23.1	2.74644	24.6521	5.95563
ENSG00000130402	ACTN4	0.122077	0.61322	0.883805	22.9596	2.61258	25.9587	7.68111	24.6258	5.8786
ENSG00000158828	PINK1	-0.136271	0.526634	0.83813	25.2756	3.79451	24.0272	4.15812	24.5821	3.80489
ENSG00000198162	MAN1A2	-0.257299	0.266897	0.621207	26.4567	3.23928	23.073	1.61052	24.5769	2.90039
ENSG00000124789	NUP153	0.0983908	0.669663	0.900298	23.3209	6.2978	25.5691	4.46803	24.5699	5.12435
ENSG00000109606	DHX15	0.255374	0.249833	0.621207	21.7148	1.59645	26.7843	3.92639	24.5312	3.97529
ENSG00000096060	FKBP5	1.17114	8.02140509531017e-05	0.0141299	14.0993	0.895716	32.8101	12.1482	24.4942	13.0896
ENSG00000164587	RPS14	0.0566137	0.835105	0.966921	23.5871	5.55135	25.1522	9.53929	24.4566	7.59842
ENSG00000255112	CHMP1B	0.360389	0.0893163	0.577583	20.6917	2.83646	27.462	5.54681	24.453	5.57971
ENSG00000168461	RAB31	-1.12425	0.0025643	0.142986	34.0183	25.4373	16.7533	2.76387	24.4266	18.1456
ENSG00000159593	NAE1	0.163017	0.408144	0.755821	22.4577	3.38021	25.9851	3.15652	24.4173	3.5669
ENSG00000173482	PTPRM	-0.0190551	0.935705	0.99907	24.1917	4.72267	24.5925	2.49539	24.4144	3.3944
ENSG00000204219	TCEA3	0.278337	0.340197	0.695214	21.6428	12.2408	26.6255	6.08231	24.411	9.03229
ENSG00000153922	CHD1	0.172705	0.457551	0.788484	22.399	4.07846	25.9989	4.41397	24.399	4.42481
ENSG00000067955	CBFB	0.0459802	0.816119	0.959316	23.4652	1.99458	25.126	3.96221	24.3879	3.17926
ENSG00000138802	SEC24B	0.0466199	0.816029	0.959316	23.5711	4.238	25.0353	1.87201	24.3845	3.0138
ENSG00000163660	CCNL1	0.327351	0.196216	0.621207	21.0573	7.00815	27.0005	3.939	24.3591	5.99895
ENSG00000189060	H1F0	-0.466205	0.142105	0.614182	27.9476	15.0981	21.4206	4.76213	24.3215	10.4238
ENSG00000108468	CBX1	0.0540371	0.785652	0.946712	23.235	1.92559	25.1545	4.23365	24.3014	3.37281
ENSG00000134250	NOTCH2	-0.100024	0.701726	0.911988	24.7357	3.06983	23.9478	1.70728	24.298	2.27239
ENSG00000072364	AFF4	0.0788112	0.738417	0.926741	23.082	1.27349	25.2613	2.04382	24.2927	2.004
ENSG00000128791	TWSG1	-0.299127	0.202612	0.621207	26.4343	6.19245	22.561	4.51516	24.2825	5.36102
ENSG00000182670	TTC3	-0.497449	0.084706	0.566541	28.2698	7.75419	21.0774	3.11119	24.274	6.46197
ENSG00000162704	ARPC5	-0.262406	0.349043	0.704076	25.9421	10.6054	22.9145	4.80566	24.2601	7.50142
ENSG00000154767	XPC	0.515426	0.0447744	0.521474	19.3993	7.61798	28.1357	3.84156	24.2528	7.09528
ENSG00000206588	RNU1-28P	0.937616	0.0876974	0.573568	15.9772	16.314	30.8236	9.85375	24.2252	14.4769
ENSG00000115760	BIRC6	0.000331825	0.998973	0.999538	23.7461	1.9611	24.5381	1.34498	24.1861	1.58776
ENSG00000036054	TBC1D23	-0.0446402	0.81795	0.959905	24.0744	1.52378	24.2612	0.925127	24.1782	1.14383
ENSG00000109775	UFSP2	0.0923308	0.63231	0.890321	22.8421	1.79488	25.2101	3.25056	24.1577	2.83703
ENSG00000138041	SMEK2	-0.127002	0.541585	0.847359	24.8732	1.03366	23.5846	1.48037	24.1573	1.39917
ENSG00000108256	NUFIP2	-0.0192405	0.932975	0.99907	23.8655	1.69483	24.3701	2.27553	24.1459	1.93311
ENSG00000196975	ANXA4	-0.587923	0.0573737	0.525227	28.841	12.2786	20.3437	5.23391	24.1203	9.50209
ENSG00000170606	HSPA4	-0.298591	0.254862	0.621207	26.1591	9.04975	22.4738	4.71415	24.1117	6.75247
ENSG00000135976	ANKRD36	0.216424	0.399278	0.750101	21.7738	5.11581	25.9691	5.61178	24.1045	5.51811
ENSG00000137312	FLOT1	-0.167016	0.397128	0.748217	25.2405	3.9834	23.1904	3.70258	24.1015	3.73795
ENSG00000101421	CHMP4B	0.191927	0.391477	0.743644	21.7634	3.62324	25.9649	3.16712	24.0975	3.85251
ENSG00000173692	PSMD1	-0.140452	0.514773	0.830436	24.7734	3.45445	23.5245	4.01557	24.0796	3.60147
ENSG00000145012	LPP	0.155563	0.590578	0.876253	22.2205	2.61993	25.5343	2.88344	24.0615	3.12754
ENSG00000119541	VPS4B	0.0416147	0.825299	0.962973	23.266	2.82739	24.6826	2.1593	24.053	2.42621
ENSG00000137409	MTCH1	0.0318668	0.86805	0.98141	23.2751	1.82494	24.6743	3.23547	24.0524	2.65082
ENSG00000169019	COMMD8	-0.0429824	0.868522	0.981595	23.7541	5.91173	24.2811	6.418	24.0469	5.81191
ENSG00000183688	FAM101B	-2.95505	0.000187629	0.0259929	45.8234	73.7792	6.61714	2.04009	24.0422	49.7024
ENSG00000185745	IFIT1	-0.317219	0.210813	0.621207	26.6224	9.51971	21.9014	6.49648	23.9997	7.82799
ENSG00000224032	EPB41L4A-AS1	0.541759	0.128426	0.611231	19.0524	12.5135	27.9546	4.66318	23.9981	9.57111
ENSG00000124098	FAM210B	0.234116	0.232057	0.621207	21.3739	1.85868	26.0902	3.66419	23.9941	3.76661
ENSG00000120688	WBP4	0.150862	0.476819	0.802254	22.174	6.32777	25.3925	1.0193	23.962	4.29093
ENSG00000153250	RBMS1	-0.085702	0.727751	0.923055	24.3878	5.68313	23.6142	1.6344	23.958	3.68967
ENSG00000124422	USP22	0.140454	0.490748	0.812949	22.1874	2.31786	25.3554	1.85588	23.9474	2.55434
ENSG00000143952	VPS54	0.0985626	0.600286	0.880406	22.6418	2.69933	24.9756	2.31479	23.9384	2.63144
ENSG00000138386	NAB1	-0.274725	0.162352	0.621207	26.0838	3.34837	22.2	3.2003	23.9262	3.67631
ENSG00000174839	DENND6A	0.27757	0.207249	0.621207	21.0962	5.34729	26.1831	3.39963	23.9222	4.86715
ENSG00000197256	KANK2	0.123514	0.562761	0.860663	22.3752	3.08818	25.1369	2.7826	23.9095	3.09298
ENSG00000180628	PCGF5	0.308716	0.179631	0.621207	20.7497	5.16665	26.4112	2.50826	23.895	4.69676
ENSG00000250317	SMIM20	-0.297545	0.213435	0.621207	26.1865	6.46215	22.0503	4.59535	23.8886	5.56513
ENSG00000124214	STAU1	-0.227049	0.217139	0.621207	25.5079	0.945246	22.5815	1.10008	23.8822	1.82181
ENSG00000174231	PRPF8	0.0883846	0.7316	0.924536	22.808	6.8753	24.7363	2.07229	23.8793	4.57234
ENSG00000169020	ATP5I	-0.32003	0.201507	0.621207	26.3524	6.58105	21.8552	3.2936	23.854	5.22335
ENSG00000162599	NFIA	-0.404959	0.0867154	0.571277	27.1255	0.490748	21.2161	3.17229	23.8425	3.84997
ENSG00000100216	TOMM22	-0.140004	0.513391	0.8294	24.7166	3.9294	23.1331	3.358	23.8369	3.48206
ENSG00000152234	ATP5A1	-0.178183	0.406266	0.754353	24.9479	1.5246	22.9324	3.42846	23.8282	2.80664
ENSG00000013374	NUB1	0.0315492	0.869407	0.981998	23.1326	3.02467	24.3652	1.26922	23.8174	2.1583
ENSG00000163001	CCDC104	0.00621798	0.979268	0.99907	23.4716	10.0196	24.0606	2.66147	23.7988	6.42534
ENSG00000111678	C12orf57	-0.235433	0.296359	0.647698	25.4756	2.5386	22.4003	5.28292	23.7671	4.35871
ENSG00000035928	RFC1	0.0668052	0.744065	0.928503	22.7166	3.36716	24.5381	1.74443	23.7286	2.58744
ENSG00000229807	XIST	6.95958	4.41262344674037e-07	0.000351632	0.332903	0.191215	42.4402	39.1578	23.7259	35.4851
ENSG00000213722	DDAH2	-0.0601899	0.761025	0.93646	23.8652	2.94988	23.6133	4.16264	23.7253	3.45609
ENSG00000126581	BECN1	0.240836	0.207618	0.621207	21.1152	1.7567	25.7902	2.15573	23.7124	3.09058
ENSG00000006747	SCIN	2.1831	3.27447480726062e-05	0.00765413	8.06371	6.2927	36.2141	16.148	23.7028	19.1142
ENSG00000114209	PDCD10	-0.120898	0.536553	0.844306	24.3042	3.21204	23.221	2.01955	23.7024	2.49684
ENSG00000087074	PPP1R15A	0.276359	0.265355	0.621207	20.8999	6.42238	25.939	7.96297	23.6994	7.36379
ENSG00000111790	FGFR1OP2	0.0947725	0.63754	0.891828	22.3407	1.80746	24.7713	3.30659	23.691	2.88668
ENSG00000221823	PPP3R1	-0.100988	0.628818	0.888792	24.113	4.04038	23.3406	2.96175	23.6839	3.26703
ENSG00000184575	XPOT	-0.0844016	0.722738	0.920475	23.8346	5.19682	23.5564	3.07872	23.68	3.85854
ENSG00000143344	RGL1	-0.464238	0.043308	0.519538	27.3528	4.0349	20.6796	5.17122	23.6455	5.64321
ENSG00000135940	COX5B	-0.104842	0.624977	0.888309	24.1084	3.34539	23.2412	2.75336	23.6266	2.86291
ENSG00000178982	EIF3K	-0.044912	0.814623	0.958814	23.5964	2.56863	23.5897	3.07787	23.5927	2.6853
ENSG00000080608	KIAA0020	-0.0824849	0.684804	0.905334	23.8676	4.41249	23.3691	2.42688	23.5907	3.21173
ENSG00000249751	ECSCR	-0.927677	0.00204029	0.123595	31.7053	8.98892	17.0755	6.29313	23.5777	10.4669
ENSG00000235750	KIAA0040	-0.249179	0.354326	0.709681	25.4402	3.23696	22.0875	8.58722	23.5776	6.62734
ENSG00000183283	DAZAP2	-0.0198708	0.92717	0.99907	23.2796	1.83526	23.7994	4.9494	23.5684	3.68597
ENSG00000126247	CAPNS1	0.0128314	0.952472	0.99907	22.8272	5.32109	24.1173	1.95718	23.5439	3.6049
ENSG00000150403	TMCO3	-0.0276558	0.922173	0.99907	23.2225	6.19505	23.7868	9.51613	23.536	7.73039
ENSG00000121898	CPXM2	-1.15021	0.0256004	0.456548	32.9699	29.0278	15.9687	11.8149	23.5248	21.5885
ENSG00000109920	FNBP4	0.117998	0.605362	0.88168	22.1552	5.86356	24.6115	1.76994	23.5198	4.01688
ENSG00000176105	YES1	-0.304703	0.144189	0.61489	25.6976	3.88314	21.7682	2.37141	23.5146	3.57145
ENSG00000123595	RAB9A	0.193696	0.360859	0.715973	21.3333	1.84239	25.2462	4.88886	23.5072	4.18047
ENSG00000111802	TDP2	0.198802	0.29766	0.649402	21.3839	3.94686	25.1983	1.55684	23.503	3.33092
ENSG00000135766	EGLN1	-0.111481	0.637401	0.891723	24.169	7.24874	22.9666	2.42504	23.501	4.80063
ENSG00000122068	FYTTD1	-0.241282	0.283528	0.633206	25.0489	6.01269	22.2583	2.54226	23.4985	4.35337
ENSG00000067334	DNTTIP2	0.262365	0.215807	0.621207	20.7851	5.38433	25.6521	0.781426	23.489	4.21387
ENSG00000135972	MRPS9	0.0386076	0.859468	0.977339	22.827	6.19204	23.9965	3.31699	23.4767	4.50102
ENSG00000162976	PQLC3	-0.213278	0.29203	0.643637	24.9793	3.76571	22.2462	4.00293	23.4609	3.92483
ENSG00000198301	SDAD1	-0.208391	0.272638	0.621207	24.8611	1.26113	22.3182	2.9984	23.4483	2.62447
ENSG00000060138	YBX3	0.555042	0.0212068	0.422645	18.2669	3.38515	27.5865	6.07026	23.4444	6.84453
ENSG00000183726	TMEM50A	-0.196551	0.314526	0.668577	24.6976	1.98048	22.4381	3.24796	23.4423	2.8572
ENSG00000100664	EIF5	-0.0155797	0.944875	0.99907	23.0901	1.98299	23.7216	3.82338	23.4409	2.98236
ENSG00000138081	FBXO11	-0.0736444	0.717454	0.918662	23.6482	0.604236	23.2554	1.68625	23.43	1.2655
ENSG00000136636	KCTD3	0.00844383	0.967766	0.99907	22.8468	3.88059	23.8928	2.29995	23.4279	2.93189
ENSG00000199377	RNU5F-1	0.560016	0.422388	0.764889	18.4474	17.7074	27.396	21.9783	23.4188	19.5281
ENSG00000136451	VEZF1	-0.11844	0.533949	0.842965	24.0834	3.07096	22.8532	2.47219	23.4	2.64818
ENSG00000163785	RYK	0.349933	0.128615	0.611231	19.9665	3.95702	26.1246	4.62471	23.3877	5.20575
ENSG00000165416	SUGT1	-0.0825693	0.673022	0.900586	23.6311	1.82832	23.0642	1.87887	23.3162	1.76291
ENSG00000062650	WAPAL	0.0864451	0.67603	0.902086	22.1441	2.79459	24.2314	2.0483	23.3037	2.49732
ENSG00000054654	SYNE2	-0.162378	0.612676	0.883767	24.4777	5.21506	22.3613	4.41924	23.3019	4.6052
ENSG00000137962	ARHGAP29	-0.0583313	0.827093	0.963748	23.3811	6.17564	23.1595	2.21291	23.258	4.0944
ENSG00000178573	MAF	-0.333217	0.300453	0.652304	26.0043	11.535	21.0605	9.20442	23.2578	9.95219
ENSG00000099246	RAB18	-0.201043	0.380339	0.735033	24.4252	5.54684	22.2996	2.33529	23.2443	3.93949
ENSG00000139613	SMARCC2	0.0871562	0.69797	0.910311	22.1572	5.18304	24.0797	2.18348	23.2252	3.67211
ENSG00000165417	GTF2A1	-0.0339479	0.868809	0.981786	23.1313	3.69635	23.2727	1.87824	23.2098	2.62547
ENSG00000055208	TAB2	-0.0671146	0.727404	0.922895	23.3632	1.576	23.0476	1.07594	23.1878	1.24013
ENSG00000112769	LAMA4	-0.809297	0.00715756	0.254851	29.8782	7.31673	17.8343	6.45548	23.1871	9.01141
ENSG00000132294	EFR3A	-0.233427	0.260845	0.621207	24.7213	3.09941	21.9591	1.82935	23.1868	2.71937
ENSG00000140937	CDH11	0.387322	0.123154	0.611231	19.2921	2.77372	26.2895	5.20473	23.1795	5.48003
ENSG00000144827	ABHD10	0.292005	0.121777	0.611231	20.2695	3.48099	25.501	1.99564	23.1759	3.75998
ENSG00000007168	PAFAH1B1	-0.116635	0.60516	0.88168	23.6696	3.95869	22.7789	3.06392	23.1747	3.28495
ENSG00000058063	ATP11B	-0.330376	0.152436	0.621207	25.5657	3.78153	21.2354	1.87197	23.16	3.51048
ENSG00000168610	STAT3	0.134963	0.554679	0.855544	21.4742	0.699974	24.4754	4.57197	23.1415	3.62453
ENSG00000135018	UBQLN1	0.0655958	0.756073	0.933888	22.1243	2.11069	23.929	3.5381	23.1269	2.97227
ENSG00000122692	SMU1	0.0732552	0.712126	0.916724	22.0847	2.27686	23.9591	0.782527	23.126	1.79616
ENSG00000103978	TMEM87A	-0.206712	0.287024	0.637123	24.5424	1.92543	21.9742	2.23614	23.1156	2.39217
ENSG00000267100	ILF3-AS1	0.710005	0.0175568	0.387132	16.8754	7.54574	28.1058	9.78508	23.1145	10.2108
ENSG00000139684	ESD	-0.277258	0.145066	0.617243	25.0977	2.4909	21.5195	1.33957	23.1098	2.60394
ENSG00000117000	RLF	-0.0328983	0.883222	0.987139	22.9952	4.6016	23.1985	4.02471	23.1081	4.00639
ENSG00000009413	REV3L	-0.0569809	0.833887	0.966611	23.3434	8.13293	22.8866	3.57637	23.0896	5.59083
ENSG00000115446	UNC50	-0.110201	0.581251	0.871895	23.6028	2.76121	22.6001	3.6192	23.0457	3.11251
ENSG00000049130	KITLG	-0.242065	0.442934	0.778559	24.831	9.12021	21.5326	9.71753	22.9985	9.0238
ENSG00000116667	C1orf21	0.423805	0.139244	0.611231	19.1318	7.51183	26.0154	4.26713	22.956	6.58989
ENSG00000151458	ANKRD50	-1.22257	0.000835236	0.0683234	32.8497	20.7812	15.0237	4.14623	22.9464	16.0876
ENSG00000121848	RNF115	0.0172644	0.93129	0.99907	22.2375	2.44988	23.4633	2.89953	22.9185	2.6214
ENSG00000140740	UQCRC2	-0.0975672	0.626354	0.888792	23.4161	5.31693	22.4756	1.76606	22.8936	3.52227
ENSG00000067248	DHX29	-0.12592	0.509187	0.826841	23.5115	1.72329	22.3978	0.928864	22.8928	1.37461
ENSG00000163807	KIAA1143	0.0122405	0.955433	0.99907	22.4125	5.534	23.2674	3.36183	22.8874	4.16394
ENSG00000155959	VBP1	-0.107104	0.614303	0.88441	23.2931	4.06086	22.5598	3.05993	22.8857	3.31887
ENSG00000156110	ADK	-0.363204	0.190484	0.621207	25.3727	10.712	20.8775	3.83961	22.8754	7.48428
ENSG00000163257	DCAF16	0.400594	0.0626542	0.548733	19.0845	4.25028	25.8956	4.06444	22.8685	5.28402
ENSG00000152484	USP12	-0.162835	0.428557	0.768363	23.8149	2.70273	22.0941	3.31578	22.8589	3.00982
ENSG00000157181	C1orf27	0.0797684	0.691294	0.907717	21.6825	0.48764	23.7694	4.65602	22.8419	3.484
ENSG00000139112	GABARAPL1	0.716864	0.0151195	0.364298	16.6246	7.39148	27.8115	9.62723	22.8395	10.0793
ENSG00000183648	NDUFB1	-0.45783	0.0320068	0.48848	26.4518	6.96314	19.9222	1.90734	22.8243	5.64307
ENSG00000160710	ADAR	-0.0319809	0.878002	0.985418	22.6726	1.73783	22.9202	1.55244	22.8102	1.53447
ENSG00000159461	AMFR	0.244154	0.255795	0.621207	20.2106	3.60964	24.8592	4.15042	22.7931	4.41608
ENSG00000108561	C1QBP	-0.0973842	0.623828	0.887767	23.1089	2.15079	22.5247	2.10158	22.7844	2.00944
ENSG00000168807	SNTB2	-0.315374	0.199516	0.621207	25.029	5.19226	20.984	2.99931	22.7818	4.37637
ENSG00000164951	PDP1	0.271173	0.215941	0.621207	20.0286	2.88693	24.965	5.63955	22.7711	5.07902
ENSG00000025796	SEC63	-0.0360725	0.86988	0.982261	22.64	1.96796	22.8677	2.97967	22.7665	2.43022
ENSG00000187555	USP7	-0.104866	0.626018	0.88866	23.2425	1.21603	22.3813	3.53372	22.764	2.64653
ENSG00000101825	MXRA5	-3.12675	1.80523079034528e-05	0.00488167	44.1871	51.5067	5.62435	5.68823	22.7634	37.7374
ENSG00000187240	DYNC2H1	0.384883	0.167323	0.621207	19.249	6.94553	25.5691	3.62705	22.7602	5.98024
ENSG00000177683	THAP5	0.357668	0.114698	0.611231	19.3328	4.97285	25.4878	4.29056	22.7522	5.38527
ENSG00000004779	NDUFAB1	-0.361109	0.0979227	0.605417	25.386	4.4684	20.6399	0.884324	22.7493	3.75974
ENSG00000143436	MRPL9	0.151675	0.448051	0.781771	21.0668	2.68159	24.0881	2.05725	22.7453	2.71079
ENSG00000078246	TULP3	0.00892018	0.964939	0.99907	22.3241	3.36705	23.0799	4.1412	22.744	3.60345
ENSG00000174173	TRMT10C	0.0313024	0.891953	0.991287	22.0927	7.63207	23.2567	1.79464	22.7394	4.88159
ENSG00000171824	EXOSC10	0.181379	0.383445	0.737431	20.8525	4.72652	24.2413	1.93177	22.7352	3.66514
ENSG00000172493	AFF1	0.232592	0.342726	0.698176	20.3976	3.28761	24.5913	4.76205	22.7275	4.503
ENSG00000114446	IFT57	0.0809386	0.664324	0.898736	21.6176	2.46849	23.612	2.01739	22.7256	2.32913
ENSG00000066027	PPP2R5A	0.0409439	0.823245	0.962347	21.9522	2.8567	23.2855	1.88127	22.693	2.30731
ENSG00000100796	SMEK1	0.179397	0.375551	0.730377	20.8146	3.83714	24.1708	2.37115	22.6791	3.38549
ENSG00000114019	AMOTL2	0.317771	0.230859	0.621207	19.7805	8.39606	24.9886	4.70684	22.6739	6.71169
ENSG00000175061	C17orf76-AS1	-0.246653	0.334204	0.689368	24.4337	2.57574	21.2263	8.24355	22.6518	6.27085
ENSG00000112473	SLC39A7	-0.609542	0.0370537	0.514781	27.2319	13.503	18.9782	3.16234	22.6465	9.60715
ENSG00000074696	PTPLAD1	-0.296645	0.164925	0.621207	24.6454	4.57443	21.0473	2.98591	22.6465	3.98761
ENSG00000198836	OPA1	0.119786	0.571554	0.865662	21.2155	2.58025	23.7882	1.31856	22.6448	2.28133
ENSG00000122376	FAM35A	-0.249383	0.268707	0.621207	24.1587	6.61021	21.3586	1.7537	22.6031	4.48344
ENSG00000031003	FAM13B	0.0345977	0.880336	0.986204	21.9457	5.01582	23.0957	4.52068	22.5846	4.47438
ENSG00000165669	FAM204A	0.288114	0.180753	0.621207	19.764	3.89781	24.8286	3.14765	22.5776	4.21619
ENSG00000198420	FAM115A	0.0422326	0.840561	0.968864	21.797	3.82699	23.2021	2.72045	22.5776	3.12106
ENSG00000198843	SELT	-0.185936	0.332604	0.688093	23.6622	2.52916	21.6612	1.38117	22.5505	2.11301
ENSG00000114127	XRN1	0.0688578	0.775481	0.942594	21.6083	4.13583	23.2923	2.15689	22.5438	3.08679
ENSG00000163399	ATP1A1	-0.0123587	0.955483	0.99907	22.1181	3.31758	22.8837	2.9755	22.5434	2.95246
ENSG00000162618	ELTD1	-0.798955	0.00686423	0.25	29.0853	1.82129	17.2969	8.66841	22.5362	8.79868
ENSG00000154380	ENAH	-0.510246	0.101461	0.611231	26.2657	11.4649	19.548	3.99884	22.5337	8.35595
ENSG00000134371	CDC73	-0.0349246	0.858586	0.976909	22.4747	4.07563	22.5704	1.53263	22.5279	2.72141
ENSG00000068366	ACSL4	-0.300545	0.246253	0.621207	24.4616	8.28324	20.9677	3.28212	22.5205	5.87424
ENSG00000270567	RP11-379K17.11	0.252111	0.341049	0.696301	20.0254	5.76934	24.4961	5.83521	22.5091	5.92105
ENSG00000125676	THOC2	-0.138838	0.534601	0.843287	23.3145	1.84619	21.8536	2.49816	22.5029	2.23415
ENSG00000145824	CXCL14	0.406148	0.271451	0.621207	18.9771	10.6249	25.3148	10.5349	22.498	10.4395
ENSG00000185896	LAMP1	0.269927	0.214652	0.621207	19.6939	4.10498	24.7389	2.06377	22.4966	3.93937
ENSG00000143155	TIPRL	-0.305099	0.169884	0.621207	24.5838	3.96512	20.8061	2.73141	22.4851	3.68651
ENSG00000113658	SMAD5	-0.234986	0.253862	0.621207	24.111	1.74105	21.1645	0.89077	22.4741	1.98621
ENSG00000129422	MTUS1	-0.334433	0.173927	0.621207	24.9886	3.96915	20.4116	3.0154	22.4458	4.03404
ENSG00000134900	TPP2	0.293678	0.13225	0.611231	19.5078	1.40076	24.7928	0.259688	22.4439	2.92029
ENSG00000164442	CITED2	0.649949	0.0411454	0.519538	16.8889	6.73144	26.8752	11.5454	22.4369	10.5519
ENSG00000182253	SYNM	0.235965	0.297767	0.649402	20.0907	4.96401	24.2686	3.71423	22.4118	4.58114
ENSG00000189067	LITAF	-0.00495149	0.980276	0.99907	21.9626	2.2106	22.7393	2.28498	22.3941	2.14725
ENSG00000131375	CAPN7	0.164804	0.404384	0.752916	20.536	2.68005	23.8557	2.13666	22.3803	2.83503
ENSG00000145388	METTL14	0.115528	0.593951	0.877437	21.0573	6.04156	23.423	3.10166	22.3716	4.47798
ENSG00000113068	PFDN1	-0.153246	0.467574	0.795223	23.1335	3.15398	21.7557	2.89563	22.368	2.90689
ENSG00000134996	OSTF1	-0.320567	0.188701	0.621207	24.5464	4.92999	20.6091	4.17329	22.359	4.70411
ENSG00000140262	TCF12	-0.0789333	0.719204	0.919058	22.6038	2.72692	22.115	2.64941	22.3323	2.52282
ENSG00000069956	MAPK6	-0.827049	0.0126524	0.336806	28.6793	17.3867	17.2401	4.3757	22.3242	12.6208
ENSG00000137492	PRKRIR	0.167058	0.451754	0.784009	20.4179	1.03199	23.8155	4.68424	22.3055	3.81797
ENSG00000185650	ZFP36L1	-0.559727	0.0175518	0.387132	26.8317	4.55461	18.6623	5.44779	22.2932	6.41538
ENSG00000138757	G3BP2	-0.0200788	0.924658	0.99907	21.9548	2.16835	22.5596	2.67709	22.2908	2.33413
ENSG00000120910	PPP3CC	0.0878907	0.645489	0.893656	21.1463	2.74121	23.2012	2.47201	22.2879	2.65447
ENSG00000039123	SKIV2L2	-0.0453888	0.815764	0.959255	22.2791	2.19016	22.2946	1.12683	22.2877	1.56005
ENSG00000188725	SMIM15	0.0210993	0.919809	0.99907	21.5511	3.77524	22.8581	1.77835	22.2772	2.72038
ENSG00000148572	NRBF2	0.0289032	0.888586	0.989995	21.5238	2.32336	22.8651	1.82933	22.2689	2.0487
ENSG00000163848	ZNF148	-0.0902686	0.693437	0.908659	22.6039	2.17598	21.9897	2.84208	22.2626	2.43292
ENSG00000120820	GLT8D2	-0.613279	0.00832294	0.271896	27.0077	5.80981	18.456	4.02022	22.2567	6.40727
ENSG00000254893	RP11-466P24.2	-0.052976	0.794278	0.95023	22.2423	2.27843	22.2643	1.59978	22.2546	1.79624
ENSG00000096092	TMEM14A	-0.160525	0.519337	0.833703	23.1256	1.60546	21.5511	5.52575	22.2509	4.11366
ENSG00000082781	ITGB5	0.146417	0.58755	0.874879	20.4772	5.65096	23.6508	5.88181	22.2403	5.6631
ENSG00000115464	USP34	-0.140486	0.582846	0.872792	23.0071	1.13951	21.6245	1.26435	22.2389	1.34805
ENSG00000111906	HDDC2	0.0383639	0.872469	0.983459	21.5372	4.72428	22.7978	4.91137	22.2376	4.56856
ENSG00000135272	MDFIC	0.739746	0.000184287	0.0257521	15.8468	2.11619	27.3464	2.38292	22.2355	6.42278
ENSG00000117360	PRPF3	0.0958355	0.645856	0.893656	21.0632	4.5121	23.1546	3.88103	22.2251	4.04731
ENSG00000211460	TSN	0.215697	0.24832	0.621207	19.9993	1.74696	23.9933	2.06156	22.2182	2.77499
ENSG00000088387	DOCK9	0.0711288	0.791539	0.949243	21.2275	5.36096	22.9969	5.95239	22.2105	5.41872
ENSG00000157077	ZFYVE9	-0.0887605	0.666628	0.899051	22.5285	2.37709	21.9453	3.75649	22.2045	3.0445
ENSG00000233280	CRYBG3	-0.325998	0.0892193	0.577316	24.5595	2.67356	20.3054	2.82553	22.1961	3.42042
ENSG00000064726	BTBD1	-0.212283	0.350492	0.705589	23.368	6.1182	21.2231	2.39768	22.1764	4.26491
ENSG00000005700	IBTK	-0.0295137	0.894081	0.992001	21.9269	1.60196	22.353	3.14367	22.1636	2.4401
ENSG00000012822	CALCOCO1	0.293965	0.200538	0.621207	19.4355	6.01716	24.3161	1.68179	22.1469	4.64846
ENSG00000141030	COPS3	-0.0618538	0.739669	0.927102	22.248	1.92345	22.0114	1.83444	22.1165	1.75656
ENSG00000085449	WDFY1	0.0147641	0.939729	0.99907	21.5373	2.21361	22.577	1.14009	22.1149	1.66963
ENSG00000164647	STEAP1	-0.32598	0.277156	0.625351	24.3091	11.2468	20.3561	4.75717	22.1129	7.94293
ENSG00000101384	JAG1	0.000191147	0.999344	0.999538	21.7918	4.56919	22.3652	6.09076	22.1104	5.14481
ENSG00000207005	RNU1-2	0.51	0.286781	0.637068	17.7349	8.95834	25.5718	12.9918	22.0887	11.4694
ENSG00000174099	MSRB3	-0.516562	0.116403	0.611231	25.844	9.31077	19.0639	8.59391	22.0773	9.06676
ENSG00000165733	BMS1	0.0393869	0.835083	0.966921	21.3354	2.97389	22.6401	1.93893	22.0602	2.38097
ENSG00000115145	STAM2	-0.213664	0.297847	0.649492	23.3722	1.58662	20.9796	2.11454	22.043	2.18399
ENSG00000148834	GSTO1	-0.157579	0.497347	0.817845	23.0422	5.2149	21.2391	4.59506	22.0405	4.65388
ENSG00000119147	C2orf40	0.121643	0.770712	0.940522	20.7908	15.8359	22.993	8.65065	22.0142	11.5241
ENSG00000115361	ACADL	2.24779	0.00060371	0.0578784	7.23963	8.76142	33.8207	8.10207	22.0069	16.0584
ENSG00000065243	PKN2	-0.0105644	0.960214	0.99907	21.7671	4.45533	22.1829	2.39661	21.9981	3.21926
ENSG00000116199	FAM20B	0.233234	0.283946	0.633792	19.6405	4.81769	23.8509	2.79592	21.9796	4.18768
ENSG00000161547	SRSF2	-0.0257281	0.89009	0.990609	21.7202	1.27931	22.1408	1.96417	21.9539	1.60992
ENSG00000175879	HOXD8	-0.0519257	0.836636	0.967587	22.0757	5.80533	21.8522	6.53184	21.9516	5.82962
ENSG00000048540	LMO3	0.821168	0.00808765	0.268554	15.234	6.34564	27.3042	6.26282	21.9396	8.67069
ENSG00000166170	BAG5	0.199235	0.325849	0.680804	19.8004	1.89779	23.6137	4.10412	21.9189	3.71641
ENSG00000106049	HIBADH	-0.141726	0.530528	0.840966	22.6753	3.82386	21.3082	5.1677	21.9158	4.39942
ENSG00000102595	UGGT2	-0.0252904	0.909755	0.997806	21.5901	3.59244	22.1713	2.00177	21.913	2.63381
ENSG00000165672	PRDX3	-0.04636	0.825687	0.963177	21.7079	4.16096	22.0042	2.79605	21.8725	3.22892
ENSG00000138801	PAPSS1	-0.357201	0.153639	0.621207	24.2497	7.82648	19.9667	3.91782	21.8702	5.97834
ENSG00000086289	EPDR1	0.187815	0.371497	0.726385	19.9143	3.46192	23.4208	4.7792	21.8623	4.39661
ENSG00000178104	PDE4DIP	0.293783	0.328374	0.683408	19.1314	3.7807	24.0429	3.08656	21.86	4.10176
ENSG00000132963	POMP	-0.316073	0.201483	0.621207	23.9165	6.38788	20.1888	3.0786	21.8455	4.88885
ENSG00000161203	AP2M1	-0.300554	0.205431	0.621207	23.7701	7.12321	20.2942	2.8071	21.8391	5.13063
ENSG00000100442	FKBP3	-0.130369	0.50662	0.824972	22.5072	2.83191	21.298	0.90142	21.8354	1.95444
ENSG00000111275	ALDH2	0.647172	0.0417798	0.519538	16.4263	6.30108	26.1045	12.2258	21.8031	10.7537
ENSG00000188641	DPYD	0.0259252	0.904625	0.996461	21.3294	5.94859	22.1667	2.2333	21.7946	3.99477
ENSG00000071794	HLTF	0.00950757	0.966082	0.99907	21.2715	2.58147	22.163	5.54305	21.7668	4.25235
ENSG00000168092	PAFAH1B2	-0.124528	0.552813	0.85452	22.3141	2.58668	21.328	2.62474	21.7663	2.49476
ENSG00000114857	NKTR	0.177845	0.513458	0.829448	19.9506	4.83316	23.2084	3.35295	21.7605	4.16281
ENSG00000128585	MKLN1	-0.0398386	0.869473	0.981999	21.762	4.39809	21.7208	2.08272	21.7391	3.0697
ENSG00000123131	PRDX4	-0.648457	0.0285878	0.473329	26.4571	13.3326	17.9283	2.50422	21.7189	9.48684
ENSG00000122870	BICC1	-0.13587	0.510062	0.827273	22.3517	1.84485	21.1883	2.63892	21.7054	2.26588
ENSG00000124225	PMEPA1	-0.0917202	0.819915	0.960833	21.9928	15.0105	21.4522	10.0488	21.6925	11.6217
ENSG00000083520	DIS3	0.336126	0.11718	0.611231	18.6024	3.80371	24.1509	2.47158	21.6849	4.12694
ENSG00000116161	CACYBP	-0.200473	0.333876	0.689226	22.8338	2.41191	20.6958	4.17122	21.646	3.4858
ENSG00000084676	NCOA1	0.142603	0.509949	0.827172	20.1813	4.46351	22.7977	1.22107	21.6349	3.18091
ENSG00000163320	CGGBP1	0.0390851	0.840316	0.968864	20.9069	2.34242	22.195	1.03274	21.6225	1.74692
ENSG00000131966	ACTR10	-0.331741	0.106921	0.611231	23.8409	3.68701	19.8147	2.84241	21.6041	3.69328
ENSG00000113282	CLINT1	-0.0735434	0.718562	0.918776	21.6972	2.53982	21.5172	0.892151	21.5972	1.68106
ENSG00000165525	NEMF	-0.169981	0.410934	0.757025	22.5834	1.47161	20.7875	1.6923	21.5857	1.772
ENSG00000175387	SMAD2	-0.0667131	0.782741	0.945634	21.6906	2.61401	21.4902	2.01679	21.5793	2.14645
ENSG00000205730	ITPRIPL2	-0.130592	0.598413	0.8792	22.0587	6.15046	21.1952	2.4568	21.579	4.1726
ENSG00000101266	CSNK2A1	-0.0428429	0.816274	0.959316	21.572	3.13658	21.5545	0.512667	21.5623	1.95469
ENSG00000125968	ID1	0.544656	0.0865127	0.571277	16.9915	5.7553	25.1993	11.6302	21.5514	9.93808
ENSG00000139132	FGD4	-0.090986	0.693387	0.908659	21.9701	3.47538	21.2088	3.27522	21.5472	3.17078
ENSG00000095713	CRTAC1	2.23903	0.000293284	0.0356892	6.95424	3.92429	33.2159	22.1179	21.5441	21.0227
ENSG00000198932	GPRASP1	0.662756	0.0186191	0.398266	16.0735	7.31333	25.8473	2.19992	21.5034	7.00087
ENSG00000038219	BOD1L1	0.0450649	0.860306	0.977731	20.8083	4.2952	22.0422	3.14144	21.4938	3.50365
ENSG00000099250	NRP1	-0.831141	0.000737107	0.0640694	27.9047	4.04065	16.3205	3.59422	21.469	7.061
ENSG00000156671	SAMD8	0.120508	0.565786	0.862818	20.0692	2.80445	22.5846	2.57577	21.4666	2.8327
ENSG00000131143	COX4I1	-0.105167	0.647057	0.894431	21.8574	4.48216	21.0456	5.06858	21.4064	4.53453
ENSG00000111237	VPS29	-0.0234164	0.90279	0.995686	21.1781	1.24481	21.588	2.99945	21.4058	2.26409
ENSG00000181555	SETD2	-0.126503	0.570263	0.864981	22.1057	4.39886	20.7876	1.48508	21.3734	2.97347
ENSG00000164741	DLC1	-0.683716	0.0166652	0.379839	26.3914	10.8203	17.3577	1.5548	21.3727	8.23299
ENSG00000171659	GPR34	-0.44624	0.176092	0.621207	24.3348	14.5572	18.9942	4.8655	21.3678	9.96123
ENSG00000099783	HNRNPM	0.0337834	0.861556	0.9784	20.6876	0.878364	21.8975	2.36107	21.3598	1.86636
ENSG00000135679	MDM2	0.0865088	0.690067	0.907156	20.3113	3.83473	22.1975	2.93345	21.3592	3.28714
ENSG00000218227	RP11-889L3.1	0.0924044	0.746839	0.929475	20.2984	7.33427	22.0769	2.52177	21.2865	4.9224
ENSG00000104419	NDRG1	0.146896	0.546601	0.851322	19.7998	4.58974	22.4569	4.89452	21.276	4.67323
ENSG00000012983	MAP4K5	-0.138027	0.510654	0.827286	21.934	3.13474	20.7277	1.49305	21.2638	2.28118
ENSG00000120837	NFYB	0.0512319	0.801863	0.953251	20.4191	2.37972	21.935	3.64214	21.2612	3.06506
ENSG00000204120	GIGYF2	-0.109289	0.645048	0.893656	21.7777	3.20005	20.8181	1.95003	21.2446	2.44892
ENSG00000172301	COPRS	-0.0982645	0.671515	0.900372	21.6439	3.84103	20.8897	4.13017	21.2249	3.7709
ENSG00000152527	PLEKHH2	-0.104379	0.68211	0.904133	21.5345	6.09674	20.9388	2.14178	21.2036	4.04116
ENSG00000168310	IRF2	-0.235863	0.318105	0.672676	22.8837	7.54688	19.8543	4.14675	21.2007	5.70134
ENSG00000075239	ACAT1	-0.0574726	0.781136	0.944771	21.1613	2.03576	21.2171	3.1718	21.1923	2.56615
ENSG00000178996	SNX18	-0.268881	0.290995	0.642284	22.8919	7.32136	19.8131	4.61385	21.1815	5.77735
ENSG00000116044	NFE2L2	-0.331091	0.0973849	0.60356	23.5282	3.5875	19.2913	1.89827	21.1743	3.40802
ENSG00000120802	TMPO	0.101075	0.684467	0.905291	20.0689	5.39461	22.0568	4.58048	21.1733	4.74356
ENSG00000065150	IPO5	0.0625567	0.773617	0.94156	20.3148	2.15963	21.8564	2.75068	21.1712	2.48843
ENSG00000165030	NFIL3	1.04934	0.0505535	0.521474	13.197	10.7144	27.5497	28.3474	21.1707	22.4067
ENSG00000177189	RPS6KA3	-0.363448	0.128112	0.611231	23.6254	4.59801	19.1983	3.35058	21.1659	4.35724
ENSG00000241685	ARPC1A	-0.137577	0.498268	0.818317	21.925	3.88287	20.5271	2.93424	21.1484	3.24059
ENSG00000117758	STX12	-0.123819	0.512213	0.82856	21.7417	0.97505	20.6694	2.58481	21.146	2.00413
ENSG00000169100	SLC25A6	-0.141198	0.595349	0.878302	21.9269	2.16054	20.5191	8.67621	21.1448	6.31975
ENSG00000150760	DOCK1	-0.154669	0.473123	0.79952	21.9467	2.13456	20.4724	2.3187	21.1276	2.2362
ENSG00000122299	ZC3H7A	0.181195	0.413144	0.758353	19.3872	4.83251	22.5199	2.82341	21.1276	3.9331
ENSG00000262202	SNORD3D	-0.703123	0.330498	0.685689	27.0136	38.3746	16.4146	15.4834	21.1252	26.5198
ENSG00000073712	FERMT2	-0.291379	0.255089	0.621207	22.8852	6.81083	19.6944	3.1548	21.1126	5.01994
ENSG00000124151	NCOA3	0.0567199	0.786895	0.947471	20.2696	0.912916	21.7829	2.36048	21.1104	1.93251
ENSG00000143971	ETAA1	0.314894	0.104411	0.611231	18.2607	2.79629	23.3704	2.43198	21.0994	3.62518
ENSG00000262074	SNORD3B-2	-0.225588	0.70004	0.911173	22.9297	23.6627	19.625	16.2071	21.0937	18.5564
ENSG00000164902	PHAX	0.102237	0.592226	0.87672	19.8334	0.776253	22.0632	2.50211	21.0722	2.17656
ENSG00000136754	ABI1	0.0395235	0.83148	0.965688	20.332	1.85915	21.659	1.23442	21.0692	1.596
ENSG00000138246	DNAJC13	-0.0558208	0.797094	0.951335	21.1015	1.68368	21.0387	2.18132	21.0666	1.85559
ENSG00000145919	BOD1	0.057662	0.785064	0.946445	20.261	4.11509	21.6862	3.04223	21.0528	3.39735
ENSG00000143515	ATP8B2	0.00526961	0.981757	0.99907	20.5695	4.84182	21.4153	2.46886	21.0394	3.46951
ENSG00000119314	PTBP3	-0.150127	0.467037	0.794736	21.8415	2.45274	20.3884	2.37906	21.0342	2.38169
ENSG00000033800	PIAS1	0.313189	0.239232	0.621207	18.3312	7.23973	23.1854	6.40927	21.028	6.83665
ENSG00000183087	GAS6	0.00919392	0.974552	0.99907	20.5459	7.89229	21.4105	6.9695	21.0262	6.91756
ENSG00000177575	CD163	0.467264	0.120875	0.611231	16.8044	8.01645	24.3866	5.83534	21.0168	7.55604
ENSG00000156162	DPY19L4	-0.00891415	0.966948	0.99907	20.666	2.75923	21.2838	3.59876	21.0092	3.0719
ENSG00000134574	DDB2	-0.0871538	0.767379	0.939165	21.5358	9.17552	20.5822	7.27183	21.0061	7.63306
ENSG00000163468	CCT3	-0.289028	0.163498	0.621207	22.8336	4.63228	19.5429	1.76356	21.0055	3.55103
ENSG00000077684	PHF17	0.585036	0.0434376	0.519538	16.2569	6.44867	24.7509	5.23894	20.9758	7.02558
ENSG00000145907	G3BP1	0.146477	0.520471	0.834298	19.4016	1.453	22.2305	2.24135	20.9732	2.35085
ENSG00000115520	COQ10B	0.0231231	0.928825	0.99907	20.1448	6.75728	21.6077	4.37249	20.9575	5.2227
ENSG00000060718	COL11A1	0.053634	0.89421	0.992117	19.7582	15.2288	21.8952	7.86223	20.9455	10.9153
ENSG00000180530	NRIP1	-0.0796191	0.687935	0.906598	21.1997	1.34413	20.7394	0.864106	20.944	1.05342
ENSG00000124831	LRRFIP1	-0.285976	0.24464	0.621207	22.8383	3.77951	19.4116	3.13813	20.9345	3.68001
ENSG00000138663	COPS4	-0.146334	0.457167	0.78815	21.5875	3.07916	20.3405	1.28415	20.8948	2.19361
ENSG00000071537	SEL1L	-0.039355	0.860841	0.977974	20.717	2.64655	21.0352	2.25869	20.8937	2.28157
ENSG00000088832	FKBP1A	-0.758001	0.00303971	0.157882	26.4931	7.60462	16.4101	4.01042	20.8914	7.61373
ENSG00000156113	KCNMA1	0.0880541	0.733821	0.925288	19.8865	4.41807	21.6683	1.76256	20.8764	3.1233
ENSG00000079150	FKBP7	-0.0771475	0.701332	0.911822	21.0727	1.60073	20.7102	4.03243	20.8713	3.02119
ENSG00000104067	TJP1	-0.207785	0.364994	0.719862	22.1059	2.1627	19.8834	1.84466	20.8712	2.19716
ENSG00000158092	NCK1	-0.186309	0.313569	0.66764	21.9893	2.67156	19.9751	0.975173	20.8703	2.06855
ENSG00000111605	CPSF6	0.14315	0.503614	0.822799	19.3702	3.94732	22.0241	2.7712	20.8446	3.41164
ENSG00000060982	BCAT1	1.38981	0.00158096	0.105045	10.6894	3.96265	28.9482	15.9523	20.8331	15.0244
ENSG00000202314	SNORD6	0.530561	0.269414	0.621207	16.6294	8.20853	24.1634	5.61124	20.815	7.5351
ENSG00000101000	PROCR	-0.415621	0.103926	0.611231	23.7945	6.53472	18.4256	3.98671	20.8118	5.65396
ENSG00000125743	SNRPD2	-0.270252	0.252204	0.621207	22.6154	7.08449	19.358	2.09915	20.8057	4.89611
ENSG00000054267	ARID4B	-0.0570425	0.813917	0.958746	20.941	4.94821	20.6472	3.33027	20.7778	3.84072
ENSG00000138594	TMOD3	-0.438565	0.0382854	0.518016	23.8814	2.8861	18.2889	2.84436	20.7745	3.98204
ENSG00000138468	SENP7	-0.0134268	0.947933	0.99907	20.5066	1.36437	20.9849	3.70744	20.7723	2.763
ENSG00000127870	RNF6	-0.0539931	0.785407	0.946671	20.7036	2.61212	20.8193	1.29599	20.7679	1.84451
ENSG00000131238	PPT1	-0.360646	0.0841096	0.564377	23.1673	4.96665	18.8332	0.620315	20.7595	3.82894
ENSG00000107854	TNKS2	-0.201735	0.309093	0.662259	21.9631	1.80672	19.7915	1.87732	20.7566	2.07275
ENSG00000175216	CKAP5	-0.266933	0.204161	0.621207	22.4415	1.44198	19.4055	2.03831	20.7548	2.32756
ENSG00000123610	TNFAIP6	-1.04866	0.0164367	0.37716	28.3471	20.6583	14.659	6.55656	20.7426	15.2832
ENSG00000108828	VAT1	-0.229136	0.220597	0.621207	22.1774	1.86898	19.5937	0.90771	20.742	1.89108
ENSG00000272325	NUDT3	0.121704	0.578087	0.869516	19.3853	2.49679	21.8178	2.7364	20.7367	2.77945
ENSG00000121892	PDS5A	-0.13383	0.552523	0.854501	21.379	1.02372	20.1782	2.24533	20.7119	1.82052
ENSG00000121644	DESI2	-0.346163	0.197643	0.621207	22.8098	9.35241	19.0157	2.14793	20.702	6.25347
ENSG00000204217	BMPR2	-0.291749	0.219524	0.621207	22.6571	2.8191	19.1226	2.81033	20.6935	3.22483
ENSG00000196666	FAM180B	-1.52242	0.00510487	0.212951	31.6686	31.2721	11.8975	10.2125	20.6847	22.9665
ENSG00000198231	DDX42	0.149718	0.48254	0.806773	19.1915	3.54239	21.8332	1.673	20.6591	2.83614
ENSG00000070761	C16orf80	-0.117204	0.61024	0.883019	21.1986	1.7092	20.2186	5.20822	20.6542	3.8633
ENSG00000092108	SCFD1	-0.209004	0.34664	0.701384	21.7902	4.35954	19.7423	2.25055	20.6525	3.29007
ENSG00000149100	EIF3M	0.125246	0.545767	0.850719	19.3351	3.38761	21.6629	2.34491	20.6283	2.92541
ENSG00000091542	ALKBH5	0.0316746	0.880759	0.986399	19.951	2.52448	21.1508	4.34094	20.6176	3.49451
ENSG00000113593	PPWD1	0.0974273	0.637595	0.891874	19.6138	5.76904	21.413	2.07667	20.6134	3.94159
ENSG00000168710	AHCYL1	-0.14985	0.437937	0.775173	21.384	2.73178	19.9906	1.38208	20.6099	2.07191
ENSG00000102738	MRPS31	0.188867	0.37314	0.728148	18.812	4.00071	22.0407	2.54561	20.6057	3.48393
ENSG00000104331	IMPAD1	0.0205936	0.931183	0.99907	19.8897	5.05589	21.1728	2.05308	20.6025	3.48578
ENSG00000137965	IFI44	-0.263854	0.234694	0.621207	22.3379	4.8984	19.1982	4.57088	20.5936	4.70982
ENSG00000111666	CHPT1	0.938666	9.01696982985187e-06	0.0031089	13.4202	2.91411	26.3176	3.46534	20.5854	7.4428
ENSG00000183354	KIAA2026	-0.0225389	0.912881	0.99907	20.4327	2.97579	20.6889	2.13221	20.5751	2.369
ENSG00000204370	SDHD	-0.178402	0.428737	0.768369	21.5625	3.74183	19.7827	3.675	20.5737	3.58931
ENSG00000157557	ETS2	0.0643281	0.775404	0.942594	19.7249	2.6014	21.2525	6.14584	20.5736	4.69804
ENSG00000130300	PLVAP	-0.456421	0.137548	0.611231	23.684	8.56974	18.0616	6.69417	20.5605	7.66337
ENSG00000168906	MAT2A	0.14893	0.433726	0.772157	19	1.62381	21.8043	2.9411	20.558	2.73829
ENSG00000164091	WDR82	-0.154053	0.432203	0.770807	21.3001	2.04142	19.906	2.5712	20.5256	2.32555
ENSG00000138433	CIR1	0.230212	0.291599	0.643141	18.3991	4.69719	22.2186	3.53928	20.521	4.31155
ENSG00000101126	ADNP	-0.11741	0.572046	0.865789	21.1725	4.44672	19.9897	1.33832	20.5154	2.94944
ENSG00000173193	PARP14	-0.218134	0.32161	0.676683	21.8385	2.46059	19.4556	1.99922	20.5146	2.41788
ENSG00000208024	MIR199A2	-0.558884	0.173747	0.621207	24.4192	9.08735	17.3898	4.24509	20.514	7.32827
ENSG00000118596	SLC16A7	-0.21742	0.392029	0.743932	21.8368	4.03515	19.4104	6.06437	20.4888	5.11171
ENSG00000082898	XPO1	-0.00443669	0.984946	0.99907	20.0953	2.56399	20.7963	3.23775	20.4847	2.80058
ENSG00000120705	ETF1	0.114092	0.622142	0.887677	19.1231	1.95704	21.5551	5.75131	20.4742	4.42921
ENSG00000173705	SUSD5	0.197245	0.494739	0.816097	18.5146	7.17531	22.0209	7.45723	20.4625	7.10824
ENSG00000239776	AC079949.1	-0.209834	0.683531	0.9048	21.6325	7.89191	19.5217	9.0005	20.4598	8.06833
ENSG00000132842	AP3B1	-0.0894461	0.663339	0.898304	20.7031	1.91831	20.2508	1.61741	20.4518	1.65675
ENSG00000207137	SNORD116-13	-0.238844	0.638833	0.892188	22.256	17.0624	19.0066	5.50556	20.4508	11.281
ENSG00000104320	NBN	-0.131146	0.515241	0.830933	21.0546	2.14087	19.9677	2.68286	20.4508	2.37609
ENSG00000102699	PARP4	-0.0412587	0.841084	0.969062	20.3301	2.41862	20.5406	3.02281	20.447	2.60281
ENSG00000088205	DDX18	0.156201	0.443219	0.778772	18.8543	2.52354	21.7163	1.38222	20.4443	2.37037
ENSG00000115594	IL1R1	-0.0600448	0.802967	0.953688	20.4637	2.43612	20.4149	5.15208	20.4366	3.93677
ENSG00000128590	DNAJB9	-0.175854	0.535783	0.843948	21.1607	8.36364	19.8299	5.00293	20.4214	6.26403
ENSG00000197321	SVIL	0.132162	0.569078	0.864353	19.0899	4.37324	21.4448	3.27161	20.3982	3.75021
ENSG00000176014	TUBB6	-0.0250559	0.916314	0.99907	20.0439	5.14864	20.6719	3.9466	20.3928	4.22351
ENSG00000164032	H2AFZ	0.0485998	0.84302	0.969941	19.7367	6.94552	20.8915	4.70339	20.3783	5.43337
ENSG00000134910	STT3A	-0.423906	0.0391629	0.519538	23.2625	2.15098	18.0574	1.74069	20.3708	3.28264
ENSG00000129128	SPCS3	-0.101587	0.707724	0.914614	20.5495	7.70275	20.1796	4.06084	20.344	5.52565
ENSG00000119844	AFTPH	0.0177023	0.925083	0.99907	19.8627	2.51975	20.7096	1.27828	20.3332	1.84313
ENSG00000113638	TTC33	-0.19726	0.340651	0.695788	21.4643	2.93257	19.4258	2.77315	20.3318	2.86783
ENSG00000147419	CCDC25	0.129677	0.514568	0.830333	18.9134	2.295	21.4434	3.14637	20.3189	2.95007
ENSG00000100591	AHSA1	-0.140249	0.507733	0.825907	20.9225	3.99818	19.8273	2.25613	20.314	2.97872
ENSG00000109787	KLF3	-0.149098	0.459308	0.789572	21.103	2.3153	19.6692	2.54995	20.3064	2.41504
ENSG00000148908	RGS10	-0.237013	0.414344	0.759149	21.6757	4.24452	19.2095	5.92867	20.3056	5.10099
ENSG00000087502	ERGIC2	-0.163561	0.41915	0.762977	21.1328	2.51904	19.6339	2.61849	20.3001	2.53612
ENSG00000110048	OSBP	0.0100148	0.957851	0.99907	19.8514	2.3841	20.5875	1.82471	20.2603	1.98664
ENSG00000134001	EIF2S1	0.0473905	0.80737	0.955468	19.447	1.50456	20.8925	2.00447	20.2501	1.85425
ENSG00000075945	KIFAP3	-0.265795	0.150934	0.621207	21.9035	0.740027	18.923	1.45477	20.2477	1.9316
ENSG00000115365	LANCL1	0.153811	0.449575	0.782583	18.625	1.72331	21.5439	3.21503	20.2466	2.94082
ENSG00000114331	ACAP2	0.115717	0.597751	0.879115	18.9714	1.82434	21.2666	2.29048	20.2465	2.30969
ENSG00000137574	TGS1	0.182051	0.361225	0.716347	18.5742	4.57599	21.5839	1.70133	20.2463	3.43742
ENSG00000204256	BRD2	0.0102269	0.962875	0.99907	19.8861	5.33958	20.4557	1.92368	20.2026	3.55416
ENSG00000144357	UBR3	0.148614	0.512574	0.828828	18.7572	3.80222	21.3586	2.64613	20.2024	3.28667
ENSG00000125730	C3	0.852022	0.0594563	0.535819	14.0096	11.2523	25.1455	11.1139	20.1962	11.9869
ENSG00000119004	CYP20A1	-0.0811045	0.683419	0.9048	20.3922	2.27946	20.0083	3.00721	20.1789	2.55168
ENSG00000196352	CD55	-0.352077	0.178532	0.621207	22.3762	8.03509	18.3924	3.04428	20.163	5.76658
ENSG00000112759	SLC29A1	-0.420386	0.115528	0.611231	22.8479	8.86072	18.0117	2.31461	20.1611	6.21431
ENSG00000234961	RP11-124N14.3	0.137977	0.677787	0.902448	18.7933	7.44469	21.2408	7.7339	20.153	7.23563
ENSG00000175550	DRAP1	-0.424345	0.0813137	0.561958	22.8862	6.36042	17.9512	1.89873	20.1445	4.87219
ENSG00000215386	LINC00478	-0.970063	2.33466915045845e-06	0.00113265	27.2638	3.27214	14.4245	2.106	20.1309	7.21277
ENSG00000080371	RAB21	0.279884	0.153452	0.621207	17.618	1.85346	22.1377	0.33333	20.129	2.64917
ENSG00000115825	PRKD3	-0.0962069	0.669351	0.900298	20.4607	3.7451	19.8545	1.93993	20.1239	2.69136
ENSG00000138668	HNRNPD	0.142103	0.511711	0.828274	18.7501	4.52522	21.2188	2.25637	20.1216	3.45218
ENSG00000141753	IGFBP4	-0.311322	0.298764	0.650651	22.3133	8.22485	18.3342	7.69018	20.1027	7.70295
ENSG00000246705	H2AFJ	0.851367	0.000979581	0.0754734	13.7496	5.50196	25.181	3.80776	20.1004	7.40948
ENSG00000163788	SNRK	-0.465266	0.0229592	0.437728	23.4202	4.39215	17.4204	1.6719	20.087	4.31637
ENSG00000111727	HCFC2	-0.248917	0.205111	0.621207	21.5485	1.97	18.899	2.48266	20.0766	2.54696
ENSG00000166479	TMX3	-0.0414158	0.846209	0.971604	19.9331	2.72002	20.1847	2.87289	20.0729	2.63036
ENSG00000105926	MPP6	0.517303	0.0294409	0.478057	15.9442	6.35906	23.3246	3.2889	20.0444	5.9752
ENSG00000117133	RPF1	-0.00685977	0.973793	0.99907	19.7225	3.15032	20.2958	1.2227	20.041	2.13553
ENSG00000171928	TVP23B	-0.0497457	0.827043	0.963748	19.8896	3.91911	20.1504	3.7377	20.0345	3.57266
ENSG00000253051	SNORA31	0.135438	0.738756	0.926741	18.5915	6.05824	21.1694	6.02856	20.0236	5.81215
[truncated: 39,375 more rows]
