# Supplementary material for: Transcriptome analysis of ageing in uninjured human Achilles tendon
Source: Arthritis Res Ther. 2015 Feb 18;17(1):33. doi: 10.1186/s13075-015-0544-2 (PMC4355574; doi:10.1186/s13075-015-0544-2)
Supplement: Additional file 2: — The entire set of significantly differentially expressed gene transcripts. Significant differentially expressed genes have a log2 fold change (FC) ± 1.4 and false discovery rate (FDR)-adjusted P <0.05. Highest in old (gene names marked in red) are genes more highly expressed in old tendon compared with young tendon, and lowest in old (marked in blue) are genes less expressed in old tendon compared with young tendon. [file 13075_2015_544_MOESM2_ESM.xlsx]

## Sheet: NOTES
Complete List of Significantly Expressed Genes
Significant differentially expressed genes have a log 2 fold change +/- 1.4 and false discovery rate adjusted p<0.05.
Highest in old (gene names marked in RED) are genes more highly expressed in old tendon compared to young tendon, lowest in old (marked in BLUE) are genes less expressed in old tendon comapred to young tendon.

## Sheet: higher in old
ensemble.gene.id	gene.name	logFC.Old/Young	FDR.Old/Young
ENSG00000019186	CYP24A1	9.31492	3.36990253334844e-06
ENSG00000134612	FOLH1B	8.82404	3.94073373765061e-08
ENSG00000196767	POU3F4	8.29532	7.78645896244979e-16
ENSG00000086205	FOLH1	7.74108	1.32647196466201e-09
ENSG00000102239	BRS3	7.61141	2.6808675010821e-06
ENSG00000138798	EGF	6.55284	2.06330815846678e-08
ENSG00000162670	FAM5C	6.52035	0.0122399
ENSG00000144227	NXPH2	6.50312	0.00112272
ENSG00000111049	MYF5	6.39767	0.00321552
ENSG00000170162	VGLL2	6.38153	0.000669274
ENSG00000138347	MYPN	6.37853	7.58672444709437e-05
ENSG00000206549	PRSS50	6.3351	0.0216185
ENSG00000121871	SLITRK3	6.25485	0.000351632
ENSG00000102290	PCDH11X	6.20027	4.11027419885207e-11
ENSG00000124429	POF1B	5.99968	3.61372642343427e-19
ENSG00000136352	NKX2-1	5.84904	6.98494078533607e-06
ENSG00000169836	TACR3	5.70135	0.0295445
ENSG00000134762	DSC3	5.6694	3.74403298146572e-06
ENSG00000166415	WDR72	5.6504	0.00772425
ENSG00000268865	AC026310.1	5.59131	1.14121249122143e-05
ENSG00000148123	LPPR1	5.51846	0.00176541
ENSG00000125798	FOXA2	5.43527	0.00440582
ENSG00000165973	NELL1	5.39561	3.56993528033082e-05
ENSG00000173404	INSM1	5.2952	0.0363326
ENSG00000163623	NKX6-1	5.21251	0.00497729
ENSG00000164265	SCGB3A2	5.07071	7.83525922024459e-06
ENSG00000072041	SLC6A15	4.97298	0.000127312
ENSG00000029559	IBSP	4.952	0.0122399
ENSG00000163288	GABRB1	4.85512	0.0002111
ENSG00000164825	DEFB1	4.80402	0.00862534
ENSG00000173452	TMEM196	4.74132	0.0271057
ENSG00000109158	GABRA4	4.62479	1.30389134582654e-05
ENSG00000198963	RORB	4.52871	0.000150689
ENSG00000229415	SFTA3	4.45576	0.019944
ENSG00000133640	LRRIQ1	4.44979	1.02972746727001e-07
ENSG00000211798	TRAV18	4.4007	0.00596808
ENSG00000163395	IGFN1	4.38056	0.00805742
ENSG00000073734	ABCB11	4.32307	0.0389977
ENSG00000135903	PAX3	4.31844	0.00111056
ENSG00000139304	PTPRQ	4.30619	0.00127333
ENSG00000002745	WNT16	4.30479	0.00176541
ENSG00000124721	DNAH8	4.27387	0.00731745
ENSG00000198796	ALPK2	4.27143	0.00272829
ENSG00000196091	MYBPC1	4.19536	0.0272675
ENSG00000198914	POU3F3	4.1456	0.00196302
ENSG00000198807	PAX9	4.096	0.000696269
ENSG00000172995	ARPP21	4.00164	0.0299346
ENSG00000099715	PCDH11Y	3.938	0.000188618
ENSG00000008196	TFAP2B	3.92121	0.0122641
ENSG00000211797	TRAV17	3.78016	0.0137977
ENSG00000161896	IP6K3	3.76528	0.00895623
ENSG00000144331	ZNF385B	3.75705	0.000578445
ENSG00000176165	FOXG1	3.72706	1.62707709362088e-05
ENSG00000146352	CLVS2	3.6358	9.90772121913418e-05
ENSG00000147889	CDKN2A	3.63008	0.00338014
ENSG00000185272	RBM11	3.57522	0.0113528
ENSG00000169495	HTRA4	3.56276	0.00648382
ENSG00000180318	ALX1	3.53307	0.00482153
ENSG00000255794	RMST	3.4907	0.0394972
ENSG00000016082	ISL1	3.45145	0.00321335
ENSG00000168702	LRP1B	3.37706	3.36990253334844e-06
ENSG00000144278	GALNT13	3.36684	8.76572544685384e-06
ENSG00000166960	CCDC178	3.36274	0.0277336
ENSG00000126733	DACH2	3.36247	0.00751547
ENSG00000007372	PAX6	3.27254	0.00759872
ENSG00000215217	C5orf49	3.22688	0.0332612
ENSG00000137441	FGFBP2	3.1878	0.00362965
ENSG00000156920	GPR112	3.18426	1.19871512737457e-05
ENSG00000006377	DLX6	3.13719	0.000351632
ENSG00000174808	BTC	3.13352	4.11027419885207e-11
ENSG00000152578	GRIA4	3.06928	0.0169057
ENSG00000127324	TSPAN8	3.0632	0.0230589
ENSG00000138650	PCDH10	3.0077	0.0162388
ENSG00000198203	SULT1C2	2.97957	0.00909979
ENSG00000147231	CXorf57	2.89914	0.00104249
ENSG00000197705	KLHL14	2.89844	0.0287143
ENSG00000176697	BDNF	2.86392	0.00265121
ENSG00000117477	CCDC181	2.86172	0.00956816
ENSG00000177414	UBE2U	2.84395	0.0381882
ENSG00000171951	SCG2	2.8358	0.00158743
ENSG00000169218	RSPO1	2.82921	0.00793441
ENSG00000104432	IL7	2.81256	4.67778908595106e-10
ENSG00000120875	DUSP4	2.78337	0.00165473
ENSG00000168490	PHYHIP	2.76614	0.00311828
ENSG00000115112	TFCP2L1	2.76278	0.0033736
ENSG00000125355	TMEM255A	2.76164	0.036564
ENSG00000079841	RIMS1	2.72212	0.0083093
ENSG00000143355	LHX9	2.71491	0.000351632
ENSG00000175426	PCSK1	2.68097	0.00131892
ENSG00000160111	CPAMD8	2.67193	0.0174938
ENSG00000114805	PLCH1	2.56819	0.0204346
ENSG00000101098	RIMS4	2.54862	0.00648382
ENSG00000106258	CYP3A5	2.52141	0.000863756
ENSG00000175084	DES	2.40218	0.000384239
ENSG00000091137	SLC26A4	2.40094	0.00076647
ENSG00000163519	TRAT1	2.37756	0.00486743
ENSG00000162631	NTNG1	2.35928	0.00193688
ENSG00000186472	PCLO	2.32285	0.00115034
ENSG00000087495	PHACTR3	2.27424	0.0237637
ENSG00000232040	SCAND3	2.25029	0.0400319
ENSG00000095713	CRTAC1	2.23903	0.0356892
ENSG00000188707	ZBED6CL	2.2362	0.0204346
ENSG00000139292	LGR5	2.22391	0.0441646
ENSG00000189157	FAM47E	2.21176	0.000135231
ENSG00000006747	SCIN	2.1831	0.00765413
ENSG00000084674	APOB	2.16242	0.0308332
ENSG00000143552	NUP210L	2.13124	0.024298
ENSG00000186377	CYP4X1	2.09621	1.09526857368722e-05
ENSG00000140563	MCTP2	2.08376	0.041174
ENSG00000138741	TRPC3	2.08318	0.0287143
ENSG00000123901	GPR83	2.07123	0.0122345
ENSG00000163661	PTX3	2.05793	0.0286114
ENSG00000077063	CTTNBP2	2.05783	0.0013397
ENSG00000188042	ARL4C	2.04603	0.0196069
ENSG00000172901	AQPEP	2.03841	0.00690319
ENSG00000178568	ERBB4	1.99033	0.00990485
ENSG00000154277	UCHL1	1.98375	0.00219762
ENSG00000080224	EPHA6	1.9495	0.0333792
ENSG00000147180	ZNF711	1.93761	2.31981827553465e-05
ENSG00000170558	CDH2	1.9214	0.00990624
ENSG00000226124	FTCDNL1	1.91781	0.0461002
ENSG00000147883	CDKN2B	1.84508	0.00265121
ENSG00000141052	MYOCD	1.84183	0.042436
ENSG00000113494	PRLR	1.8327	0.00895623
ENSG00000047457	CP	1.81012	0.0136264
ENSG00000172031	EPHX4	1.79918	0.018407
ENSG00000111834	RSPH4A	1.72851	0.0327537
ENSG00000167383	ZNF229	1.6979	0.0384561
ENSG00000115339	GALNT3	1.69133	0.0228408
ENSG00000139737	SLAIN1	1.65699	0.010551
ENSG00000078295	ADCY2	1.64062	6.47944830095795e-05
ENSG00000109610	SOD3	1.63966	0.00176541
ENSG00000111913	FAM65B	1.61842	0.00304967
ENSG00000070193	FGF10	1.59295	0.00925215
ENSG00000155657	TTN	1.57782	0.000742868
ENSG00000134242	PTPN22	1.57121	0.00390491
ENSG00000172260	NEGR1	1.55463	0.000927199
ENSG00000196109	ZNF676	1.54377	0.0461002
ENSG00000101230	ISM1	1.53029	0.0299346
ENSG00000153253	SCN3A	1.51844	0.0167253
ENSG00000189221	MAOA	1.50836	0.0418546
ENSG00000186462	NAP1L2	1.49271	0.0213763
ENSG00000111052	LIN7A	1.48872	6.47944830095795e-05
ENSG00000183346	C10orf107	1.46275	0.0471264
ENSG00000116574	RHOU	1.45132	9.68977568608959e-05
ENSG00000157445	CACNA2D3	1.4461	0.00390491
ENSG00000198838	RYR3	1.43653	0.00118579
ENSG00000205268	PDE7A	1.4119	0.00867543
ENSG00000111058	ACSS3	1.3979	2.39107504221735e-06
ENSG00000152784	PRDM8	1.38531	0.0104381
ENSG00000106772	PRUNE2	1.35869	0.0118392
ENSG00000101846	STS	1.31653	0.00338014
ENSG00000179542	SLITRK4	1.28048	0.0419905
ENSG00000182168	UNC5C	1.27223	0.00772425
ENSG00000139910	NOVA1	1.26344	0.00690319
ENSG00000170006	TMEM154	1.19733	0.0328765
ENSG00000105792	C7orf63	1.1874	0.004173
ENSG00000005020	SKAP2	1.17643	0.000339403
ENSG00000186417	GLDN	1.17339	0.0215617
ENSG00000096060	FKBP5	1.17114	0.0141299
ENSG00000082175	PGR	1.15198	0.0398182
ENSG00000120693	SMAD9	1.13833	0.00612383
ENSG00000135378	PRRG4	1.13233	0.0101044
ENSG00000119042	SATB2	1.12786	0.0313386
ENSG00000163393	SLC22A15	1.12498	0.0174938
ENSG00000183098	GPC6	1.11673	0.00118579
ENSG00000166483	WEE1	1.10342	0.00826875
ENSG00000003989	SLC7A2	1.08985	0.0337711
ENSG00000138821	SLC39A8	1.05625	0.0221102
ENSG00000147459	DOCK5	1.01009	0.0122345
ENSG00000128573	FOXP2	0.993107	0.004152
ENSG00000008277	ADAM22	0.988087	0.0126576
ENSG00000215252	GOLGA8B	0.961459	0.0400319
ENSG00000096433	ITPR3	0.940422	0.0429992
ENSG00000111666	CHPT1	0.938666	0.0031089
ENSG00000132970	WASF3	0.870852	0.0122345
ENSG00000095637	SORBS1	0.814672	0.0267436
ENSG00000088280	ASAP3	0.743655	0.0371467
ENSG00000135272	MDFIC	0.739746	0.0257521

## Sheet: lower in old
Ensemble gene ID	gene.name	logFC.Old/Young	FDR.Old/Young
ENSG00000140465	CYP1A1	-7.6385	0.00510315
ENSG00000271524	CTC-260E6.10	-7.2274	0.0232556
ENSG00000229657	RP11-494K3.2	-6.36429	0.00546344
ENSG00000234692	RP11-445L6.3	-6.31028	0.00304967
ENSG00000254238	RP11-300E4.2	-6.23978	0.0156057
ENSG00000166509	CLEC3A	-6.16047	0.0143507
ENSG00000176490	DIRAS1	-5.87045	0.00101691
ENSG00000019505	SYT13	-5.60858	0.00507872
ENSG00000101850	GPR143	-5.58633	0.0341079
ENSG00000251996	Y_RNA	-5.53487	0.0242092
ENSG00000013293	SLC7A14	-5.47038	0.0217815
ENSG00000124693	HIST1H3B	-5.42407	0.00209465
ENSG00000183010	PYCR1	-5.30968	0.000351632
ENSG00000199788	RNY3P2	-5.30106	0.0153317
ENSG00000230615	RP5-1198O20.4	-5.25252	0.0359233
ENSG00000181408	UTS2R	-5.17773	0.0271057
ENSG00000213934	HBG1	-4.94683	0.0169644
ENSG00000112984	KIF20A	-4.71362	0.0196347
ENSG00000109061	MYH1	-4.66582	0.00277909
ENSG00000137558	PI15	-4.62205	0.00995888
ENSG00000258754	CTD-3049M7.1	-4.53061	0.0228198
ENSG00000267130	CTD-2540B15.9	-4.50072	0.0215617
ENSG00000183780	SLC35F3	-4.41963	0.0129142
ENSG00000138379	MSTN	-4.40925	3.56993528033082e-05
ENSG00000143320	CRABP2	-4.36031	0.000443829
ENSG00000138028	CGREF1	-4.33404	0.0257521
ENSG00000148848	ADAM12	-4.24635	0.0110444
ENSG00000203805	PPAPDC1A	-4.23311	0.0221102
ENSG00000167900	TK1	-4.20397	0.0350223
ENSG00000115318	LOXL3	-4.17869	0.00043087
ENSG00000101670	LIPG	-4.15775	0.0330335
ENSG00000170382	LRRN2	-4.11246	0.0033736
ENSG00000198502	HLA-DRB5	-4.07225	0.00131892
ENSG00000258876	RP11-270M14.5	-4.01155	0.0246435
ENSG00000260415	RP11-923I11.1	-3.91179	0.0238033
ENSG00000253406	AC012613.2	-3.86384	0.0359233
ENSG00000153404	PLEKHG4B	-3.82185	1.30389134582654e-05
ENSG00000168542	COL3A1	-3.73426	0.00826875
ENSG00000235649	MXRA5P1	-3.52484	0.0174526
ENSG00000229056	AC020571.3	-3.50277	0.0375242
ENSG00000115884	SDC1	-3.4961	0.0359233
ENSG00000169330	KIAA1024	-3.47321	3.23124585505766e-05
ENSG00000265688	MAFG-AS1	-3.44755	0.0256527
ENSG00000078098	FAP	-3.44056	0.0024675
ENSG00000077279	DCX	-3.42612	0.0120305
ENSG00000122877	EGR2	-3.36662	0.00196114
ENSG00000076344	RGS11	-3.35721	0.00101691
ENSG00000167434	CA4	-3.31974	0.0130317
ENSG00000077274	CAPN6	-3.29762	0.00612383
ENSG00000108821	COL1A1	-3.28205	0.00926497
ENSG00000169758	C15orf27	-3.27622	0.00731745
ENSG00000121005	CRISPLD1	-3.27307	0.000578445
ENSG00000255310	AF131215.2	-3.24374	2.39107504221735e-06
ENSG00000172061	LRRC15	-3.13331	0.000996119
ENSG00000101825	MXRA5	-3.12675	0.00488167
ENSG00000184357	HIST1H1B	-3.1133	0.00100499
ENSG00000100285	NEFH	-3.01761	0.0337711
ENSG00000129946	SHC2	-3.01053	0.00125947
ENSG00000008517	IL32	-3.00369	0.00426991
ENSG00000171243	SOSTDC1	-2.97389	0.0302646
ENSG00000152268	SPON1	-2.96342	0.0397723
ENSG00000183688	FAM101B	-2.95505	0.0259929
ENSG00000249035	CTB-113P19.1	-2.93069	0.0452811
ENSG00000125848	FLRT3	-2.90407	0.004152
ENSG00000120332	TNN	-2.8959	0.00805742
ENSG00000148935	GAS2	-2.81868	0.0440886
ENSG00000162747	FCGR3B	-2.80755	0.0418101
ENSG00000269918	AF131215.9	-2.77643	0.00176541
ENSG00000105472	CLEC11A	-2.75106	0.00455445
ENSG00000164509	IL31RA	-2.73595	0.0393288
ENSG00000106366	SERPINE1	-2.70513	0.0114974
ENSG00000154096	THY1	-2.69827	0.00251325
ENSG00000145681	HAPLN1	-2.66972	0.00340227
ENSG00000128203	ASPHD2	-2.64542	0.0105977
ENSG00000184408	KCND2	-2.64453	0.000557007
ENSG00000134986	NREP	-2.64228	0.000667277
ENSG00000101680	LAMA1	-2.58005	0.00338014
ENSG00000150551	LYPD1	-2.56609	0.00425789
ENSG00000149090	PAMR1	-2.52251	0.0110444
ENSG00000152939	MARVELD2	-2.50442	0.004152
ENSG00000120949	TNFRSF8	-2.48991	0.0118327
ENSG00000111432	FZD10	-2.47421	0.0206802
ENSG00000156140	ADAMTS3	-2.47225	0.0141299
ENSG00000154864	PIEZO2	-2.45374	0.004152
ENSG00000115325	DOK1	-2.43583	0.00925215
ENSG00000234323	RP11-308N19.1	-2.42782	0.0445331
ENSG00000211448	DIO2	-2.41376	0.0396363
ENSG00000151023	ENKUR	-2.36968	0.00143508
ENSG00000171044	XKR6	-2.33938	0.0256527
ENSG00000110675	ELMOD1	-2.30133	0.0479658
ENSG00000156103	MMP16	-2.29089	0.0221793
ENSG00000087494	PTHLH	-2.25523	0.0301917
ENSG00000134013	LOXL2	-2.24375	0.010551
ENSG00000244734	HBB	-2.21264	0.0330335
ENSG00000158856	DMTN	-2.2067	0.000325603
ENSG00000143867	OSR1	-2.1773	0.0015632
ENSG00000177098	SCN4B	-2.1687	0.000160464
ENSG00000164171	ITGA2	-2.15873	0.000165973
ENSG00000235098	ANKRD65	-2.15017	0.0460732
ENSG00000182492	BGN	-2.14803	0.0356892
ENSG00000100196	KDELR3	-2.14702	0.0163056
ENSG00000221502	MIR1245A	-2.14561	0.0131313
ENSG00000017427	IGF1	-2.08126	0.004152
ENSG00000156925	ZIC3	-2.06456	0.0462382
ENSG00000188488	SERPINA5	-2.02863	0.00246321
ENSG00000198785	GRIN3A	-1.98791	0.0221793
ENSG00000187474	FPR3	-1.93353	0.00667581
ENSG00000010932	FMO1	-1.9174	0.0259929
ENSG00000124019	FAM124B	-1.91529	0.000401211
ENSG00000149257	SERPINH1	-1.9034	0.0195184
ENSG00000203747	FCGR3A	-1.90206	0.00772425
ENSG00000204291	COL15A1	-1.85489	0.0196863
ENSG00000091986	CCDC80	-1.85432	0.0379063
ENSG00000166770	ZNF667-AS1	-1.822	0.000837315
ENSG00000139155	SLCO1C1	-1.7744	0.0216185
ENSG00000138835	RGS3	-1.77194	0.0351142
ENSG00000235314	LINC00957	-1.72747	0.03554
ENSG00000121281	ADCY7	-1.67181	0.0396363
ENSG00000096696	DSP	-1.66121	0.0143507
ENSG00000197122	SRC	-1.65557	0.0400319
ENSG00000169515	CCDC8	-1.61505	0.0330335
ENSG00000119699	TGFB3	-1.6088	0.0350223
ENSG00000174279	EVX2	-1.56105	0.0190043
ENSG00000169241	SLC50A1	-1.53012	0.0429992
ENSG00000182963	GJC1	-1.51812	0.000359995
ENSG00000136052	SLC41A2	-1.50922	0.00113265
ENSG00000152580	IGSF10	-1.46416	0.0349505
ENSG00000087303	NID2	-1.46366	0.00886284
ENSG00000049759	NEDD4L	-1.44461	0.0119902
ENSG00000134107	BHLHE40	-1.44208	0.00925215
ENSG00000163531	NFASC	-1.4323	0.00990624
ENSG00000196139	AKR1C3	-1.43049	0.036564
ENSG00000083444	PLOD1	-1.41694	0.00759872
ENSG00000116194	ANGPTL1	-1.40492	0.0314384
ENSG00000163659	TIPARP	-1.39014	0.0486139
ENSG00000205664	RP11-706O15.1	-1.37901	0.0466422
ENSG00000169604	ANTXR1	-1.34996	0.031633
ENSG00000121361	KCNJ8	-1.33173	0.00517911
ENSG00000105784	RUNDC3B	-1.32399	0.0169057
ENSG00000138696	BMPR1B	-1.31754	0.00487075
ENSG00000196126	HLA-DRB1	-1.3163	0.00195574
ENSG00000167123	CERCAM	-1.2834	0.00664134
ENSG00000139174	PRICKLE1	-1.2829	0.0254864
ENSG00000164687	FABP5	-1.26876	3.37996975215548e-05
ENSG00000166148	AVPR1A	-1.25227	0.0421244
ENSG00000151789	ZNF385D	-1.23314	0.00321552
ENSG00000154721	JAM2	-1.22457	0.00340227
ENSG00000182389	CACNB4	-1.21682	1.23792587261097e-05
ENSG00000085563	ABCB1	-1.20613	0.0204346
ENSG00000188643	S100A16	-1.19933	0.0434907
ENSG00000162745	OLFML2B	-1.19695	0.0236594
ENSG00000165521	EML5	-1.19391	0.0312863
ENSG00000264868	CTB-167B5.2	-1.19346	0.00729284
ENSG00000178662	CSRNP3	-1.18795	0.0167253
ENSG00000260512	RP13-259F12.2	-1.1737	0.022442
ENSG00000109472	CPE	-1.14948	0.0461494
ENSG00000204161	C10orf128	-1.1287	0.0384561
ENSG00000184232	OAF	-1.12833	0.00925215
ENSG00000152402	GUCY1A2	-1.11286	0.0201849
ENSG00000170381	SEMA3E	-1.10229	0.0221207
ENSG00000164035	EMCN	-1.08918	0.000715303
ENSG00000075884	ARHGAP15	-1.08892	0.0308937
ENSG00000144218	AFF3	-1.07995	0.00114997
ENSG00000162511	LAPTM5	-1.0771	0.0383538
ENSG00000169744	LDB2	-1.0609	0.0349505
ENSG00000212907	MT-ND4L	-1.05856	0.0110444
ENSG00000131620	ANO1	-1.04327	0.0405676
ENSG00000152990	GPR125	-1.03453	0.040432
ENSG00000164221	CCDC112	-1.00886	0.0114309
ENSG00000178163	ZNF518B	-0.975008	0.0221793
ENSG00000215386	LINC00478	-0.970063	0.00113265
ENSG00000172819	RARG	-0.895436	0.0286114
ENSG00000148541	FAM13C	-0.857753	0.0204346
ENSG00000204103	MAFB	-0.839678	0.0126466
ENSG00000175471	MCTP1	-0.794407	0.031633
ENSG00000069122	GPR116	-0.79311	0.0221368
