# Supplementary material for: Transcriptome analysis of ageing in uninjured human Achilles tendon
Source: Arthritis Res Ther. 2015 Feb 18;17(1):33. doi: 10.1186/s13075-015-0544-2 (PMC4355574; doi:10.1186/s13075-015-0544-2)
Supplement: Additional file 3: — The entire list of significantly differentially expressed gene isoforms. A complete table of significant differentially expressed isoforms with a log2 fold change ± 1.4 and false discovery rate-adjusted P <0.05 is shown. FPKM, fragments per kilobase of exon per million fragments mapped. [file 13075_2015_544_MOESM3_ESM.xlsx]

## Sheet: higher old
gene_id	gene	locus	FPKM_young	FPKM_old	log2(fold_change)	q_value	lower old neg, higher old pos
XLOC_041529	PM20D2	6:89855768-89875284	14.2768	20.7355	0.538428	0.0361787
XLOC_025156	ILF3-AS1	19:10762537-10764520	23.4583	36.1275	0.623003	0.0147445
XLOC_043115	PERP	6:138411922-138428648	19.5076	30.52	0.645714	0.0261358
XLOC_028057	ODC1	2:10580093-10588630	27.9416	44.4511	0.669805	0.0261358
XLOC_000824	PRKAA2	1:57110994-57181008	1.62387	2.60247	0.680449	0.0315105
XLOC_041527	PNRC1	6:89790469-89794879	105.131	169.793	0.691594	0.0205647
XLOC_001586	SYT11	1:155829299-155854990	3.8852	6.32031	0.702007	0.0205647
XLOC_042093	F13A1	6:6144317-6321246	32.2402	52.7538	0.710414	0.00810643
XLOC_043126	CITED2	6:139693392-139695757	16.8678	27.8215	0.721926	0.00810643
XLOC_006829	LDB1	10:103867316-103880210	13.0301	21.5907	0.728563	0.0147445
XLOC_037945	HMGB2	4:174252845-174256276	86.9114	145.632	0.744707	0.0315105
XLOC_029364	FRZB	2:183698001-183731890	66.6586	113.017	0.761681	0.00810643
XLOC_005395	ARID5B	10:63661058-63856703	23.2588	39.6157	0.768297	0.00810643
XLOC_038320	C7	5:40909353-40983041	38.5727	66.7873	0.791991	0.00810643
XLOC_010170	GABARAPL1	12:10365056-10375727	24.5601	42.6027	0.794631	0.0147445
XLOC_032959	GALNTL2	3:16216155-16273499	124.514	217.298	0.80336	0.0261358
XLOC_045439	TRIM4	7:99473609-99517223	13.0226	23.0116	0.821342	0.00810643
XLOC_012726	WASF3	13:27131839-27263085	6.05778	10.7113	0.822277	0.00810643
XLOC_047459	CEBPD	8:48649470-48651648	78.3283	139.336	0.830968	0.00810643
XLOC_023627	CIRBP	19:1259383-1274879	98.6372	176.851	0.842327	0.00810643
XLOC_025066	C3	19:6677714-6737614	18.1715	32.8171	0.852765	0.0205647
XLOC_013479	CAB39L	13:49882785-50069138	21.1428	38.3879	0.860486	0.0361787
XLOC_029075	CXCR4	2:136871918-136875735	6.25905	11.5583	0.884908	0.0147445
XLOC_056151	RP11-524D16__A.3	X:99928326-99928978	19.5981	36.7739	0.907969	0.0147445
XLOC_034846	VGLL3	3:86987118-87040269	21.9193	41.494	0.920699	0.00810643
XLOC_041152	ITPR3	6:33588521-33664351	3.1549	6.00217	0.927889	0.00810643
XLOC_040456	ZNF300	5:150226084-150284545	4.06746	7.82189	0.943389	0.0147445
XLOC_046144	SLC39A14	8:22224761-22291642	27.5746	53.0968	0.945285	0.00810643
XLOC_056173	TCEAL2	X:101380659-101382683	12.1324	23.3755	0.946134	0.00810643
XLOC_007291	PDE3B	11:14665268-14892350	6.36624	12.3915	0.960837	0.00810643
XLOC_000805	ACOT11	1:55007929-55104865	1.61293	3.17422	0.976719	0.00810643
XLOC_003542	F3	1:94994780-95007356	7.31749	14.4783	0.984475	0.00810643
XLOC_041695	DSE	6:116575335-116759442	65.2479	129.218	0.985809	0.0205647
XLOC_010220	H2AFJ	12:14927269-14930936	7.92744	15.7637	0.991675	0.0147445
XLOC_013365	SMAD9	13:37418967-37494902	4.68172	9.33634	0.995818	0.00810643
XLOC_035606	APOD	3:195295572-195311076	96.1697	193.716	1.01029	0.00810643
XLOC_018448	MT2A	16:56642110-56643409	188.139	380.089	1.01454	0.00810643
XLOC_010978	CHPT1	12:102090724-102137918	28.7486	58.7285	1.03057	0.00810643
XLOC_037438	SLC10A6	4:87744620-87770416	2.71463	5.55635	1.03338	0.0402222
XLOC_013066	GPC6	13:93879094-95055812	2.7144	5.57582	1.03855	0.00810643
XLOC_001297	PHGDH	1:120202420-120286838	3.83294	7.95595	1.05358	0.00810643
XLOC_046171	DOCK5	8:25042237-25275598	3.25794	6.80488	1.06261	0.00810643
XLOC_012678	FGF9	13:22245521-22278637	3.28651	6.92271	1.07478	0.00810643
XLOC_004222	SLC19A2	1:169433146-169455241	7.45457	15.7532	1.07945	0.0315105
XLOC_037521	SLC39A8	4:103172197-103371167	10.2509	21.7023	1.0821	0.00810643
XLOC_045729	PTN	7:136912087-137028611	90.5934	192.082	1.08425	0.00810643
XLOC_008309	NXPE2	11:114549107-114579362	3.49723	7.45821	1.09262	0.00810643
XLOC_026727	ATOH8	2:85978466-86015189	5.72615	12.2288	1.09464	0.00810643
XLOC_040159	CDO1	5:115140429-115152651	178.831	384.237	1.1034	0.00810643
XLOC_002070	BTG2	1:203274618-203278730	28.3613	61.8214	1.12419	0.00810643
XLOC_011538	RERG	12:15260716-15750333	21.474	47.1607	1.13499	0.00810643
XLOC_049892	NFIL3	9:94171326-94186144	12.378	27.2838	1.14027	0.00810643
XLOC_006472	ANK3	10:61788158-62493248	4.62472	10.2096	1.14249	0.0402222
XLOC_007489	C11orf96	11:43942608-44022707	6.5636	14.5392	1.14738	0.00810643
XLOC_055896	TSPYL2	X:53111548-53117722	19.8083	43.9528	1.14985	0.0205647
XLOC_007415	PRRG4	11:32851488-32879669	3.31438	7.44569	1.16767	0.00810643
XLOC_050139	TRAF1	9:123664670-123691451	2.20567	4.95547	1.16781	0.00810643
XLOC_057334	TSC22D3	X:106956450-107020572	156.204	352.854	1.17564	0.00810643
XLOC_047983	FBXO32	8:124510128-124553446	5.9988	13.6563	1.18682	0.00810643
XLOC_013092	DOCK9-AS2	13:99740072-99740879	5.16423	11.7697	1.18845	0.00810643
XLOC_011694	ABCD2	12:39943834-40013553	2.01333	4.62053	1.19847	0.00810643
XLOC_026992	AC123886.2	2:111368492-111369981	7.64367	17.5592	1.19989	0.00810643
XLOC_015237	RTN1	14:60062693-60337684	1.26913	2.94867	1.21622	0.0450409
XLOC_050060	SVEP1	9:113127530-113342160	3.62004	8.4238	1.21846	0.0315105
XLOC_037832	TMEM154	4:153539783-153601317	0.912498	2.12526	1.21974	0.00810643
XLOC_006753	SORBS1	10:97071527-97321171	4.75403	11.1165	1.22548	0.00810643
XLOC_020422	CCL13	17:32683470-32685629	7.0227	16.6302	1.2437	0.00810643
XLOC_044859	SKAP2	7:26706680-27034858	5.68748	13.5318	1.25049	0.00810643
XLOC_045395	PDK4	7:95212810-95225803	82.8924	197.521	1.2527	0.00810643
XLOC_004339	GLUL	1:182350838-182361341	52.0403	124.207	1.25504	0.00810643
XLOC_016308	GLDN	15:51633825-51700210	5.79319	13.8271	1.25506	0.00810643
XLOC_035060	KLF15	3:126061477-126076285	5.4771	13.0856	1.25649	0.0261358
XLOC_009670	PGR	11:100900354-101001255	1.90172	4.56495	1.2633	0.00810643
XLOC_003387	NEGR1	1:71547006-72748417	13.9848	34.6663	1.30967	0.00810643
XLOC_036344	RP11-696N14.1	4:100010007-100222513	2.47726	6.21193	1.3263	0.00810643
XLOC_043604	BMPER	7:33944522-34195484	1.05234	2.64572	1.33005	0.00810643
XLOC_011535	MGP	12:14956505-15059520	909.964	2290.3	1.33166	0.0261358
XLOC_055515	STS	X:7137496-7272851	5.07744	12.7935	1.33324	0.00810643
XLOC_039270	MSX2	5:174151535-174158144	0.50063	1.27346	1.34694	0.0402222
XLOC_057591	SLITRK4	X:142710595-142723596	1.14778	2.94139	1.35765	0.0147445
XLOC_031139	NCAM2	21:22370632-22915650	1.6562	4.25171	1.36017	0.0450409
XLOC_055740	MAOA	X:43515466-43606068	8.64299	22.3306	1.36942	0.00810643
XLOC_057287	BEX5	X:101408679-101411029	2.94053	7.82233	1.41152	0.0361787
XLOC_000883	LEPR	1:65886247-66107242	31.4551	83.9331	1.41595	0.0205647
XLOC_011581	BCAT1	12:24964294-25113092	11.591	31.1041	1.42411	0.00810643
XLOC_042464	FKBP5	6:35541361-35696360	27.0528	72.9256	1.43065	0.00810643
XLOC_029341	TTN	2:179385909-179914813	0.575202	1.55869	1.4382	0.0315105
XLOC_013538	PCDH20	13:61983990-62002220	2.70714	7.40541	1.45181	0.00810643
XLOC_039696	FGF10	5:44303645-44414091	2.06088	5.74768	1.47972	0.00810643
XLOC_036247	PRDM8	4:81104433-81125483	1.38663	3.92139	1.49978	0.00810643
XLOC_014457	FOS	14:75745476-75748933	9.13178	26.0244	1.5109	0.00810643
XLOC_047541	CA8	8:61099905-61193971	1.89716	5.41544	1.51323	0.00810643
XLOC_002311	RHOU	1:228870823-228882416	7.30022	20.9933	1.52392	0.00810643
XLOC_001264	SLC22A15	1:116519118-116612675	1.22994	3.55465	1.53112	0.0315105
XLOC_046097	SLC7A2	8:17354596-17428082	7.31723	21.4147	1.54923	0.00810643
XLOC_047799	GDF6	8:97154557-97173020	0.895337	2.66477	1.57351	0.00810643
XLOC_029341	TTN	2:179385909-179914813	0.565555	1.71038	1.59658	0.0402222
XLOC_025403	ZNF676	19:22361892-22379753	0.586332	1.77767	1.6002	0.00810643
XLOC_011271	GPR133	12:131438451-131626014	1.02873	3.13191	1.60618	0.00810643
XLOC_035863	SOD3	4:24791533-24802464	3.22464	9.87947	1.61529	0.00810643
XLOC_030862	SLPI	20:43880879-43883205	28.3455	87.2762	1.62247	0.00810643
XLOC_014586	SERPINA3	14:95027427-95090983	10.3237	32.1664	1.6396	0.0147445
XLOC_038133	ADCY2	5:7396320-7830194	5.57483	17.4065	1.64262	0.00810643
XLOC_039113	GPX3	5:150400123-150408554	211.223	681.829	1.69065	0.00810643
XLOC_035257	CP	3:148847370-148939842	4.98721	16.2317	1.70251	0.00810643
XLOC_005854	RP11-481H12.1	10:115242374-115242872	2.1167	6.94845	1.71488	0.04939
XLOC_055740	MAOA	X:43515466-43606068	7.78285	26.8082	1.7843	0.00810643
XLOC_049154	LAMC3	9:133884468-133969860	0.674675	2.39615	1.82845	0.0147445
XLOC_002796	PLA2G2A	1:20301924-20306932	10.2551	36.456	1.82981	0.00810643
XLOC_049808	PRUNE2	9:79226291-79521003	5.25289	18.7716	1.83737	0.00810643
XLOC_035257	CP	3:148847370-148939842	4.53374	17.6635	1.962	0.0205647
XLOC_010841	ACSS3	12:81186298-81650533	1.92281	7.78948	2.01831	0.0450409
XLOC_000698	CYP4X1	1:47427035-47516423	2.13293	9.08365	2.09044	0.0261358
XLOC_006781	CRTAC1	10:99609995-99790585	2.50682	11.0303	2.13754	0.00810643
XLOC_057154	NAP1L2	X:72432134-72434684	0.890845	3.94538	2.14692	0.0261358
XLOC_045404	DLX5	7:96649703-96654409	3.8164	17.3985	2.18868	0.00810643
XLOC_028120	APOB	2:21224300-21266945	0.591408	2.70357	2.19264	0.00810643
XLOC_033856	ZIC1	3:147103832-147228080	1.01557	4.67778	2.20354	0.00810643
XLOC_040457	ZNF300P1	5:150310206-150325851	1.6792	7.80011	2.21572	0.00810643
XLOC_043452	SCIN	7:12609750-12693228	7.45638	35.1643	2.23756	0.00810643
XLOC_029559	ACADL	2:211036241-211095107	6.81358	33.007	2.27629	0.00810643
XLOC_006781	CRTAC1	10:99609995-99790585	7.63206	37.1851	2.28458	0.00810643
XLOC_038789	AQPEP	5:115298150-115394680	2.13179	10.4537	2.29387	0.0361787
XLOC_039617	PRLR	5:35048860-35230794	0.555843	2.76061	2.31224	0.00810643
XLOC_038789	AQPEP	5:115298150-115394680	2.05829	10.8956	2.40423	0.00810643
XLOC_027767	DES	2:220283098-220291461	1.68536	9.17388	2.44448	0.00810643
XLOC_027287	GALNT13	2:154728425-155313950	2.21169	15.9544	2.85074	0.0402222
XLOC_047312	DUSP4	8:29190580-29208185	0.445487	3.29189	2.88546	0.00810643
XLOC_044853	AC003090.1	7:25632970-25790614	0.697157	5.18105	2.89369	0.00810643
XLOC_029666	SCG2	2:224461657-224467221	0.718712	5.40423	2.9106	0.00810643
XLOC_045402	DLX6-AS1	7:96594838-96643377	0.503576	3.95026	2.97167	0.00810643
XLOC_037028	FGFBP2	4:15961865-16086001	2.08127	19.0361	3.1932	0.00810643
XLOC_036249	BMP3	4:81952118-81978685	0.179318	1.65642	3.20748	0.00810643
XLOC_027287	GALNT13	2:154728425-155313950	2.24571	21.7847	3.27807	0.00810643
XLOC_056223	CXorf57	X:105855159-105922672	0.229513	2.59425	3.49867	0.00810643
XLOC_037350	BTC	4:75669968-75719896	0.512786	5.83547	3.50842	0.00810643
XLOC_006709	ANKRD1	10:92671852-92681033	0.112461	1.39803	3.6359	0.00810643
XLOC_027287	GALNT13	2:154728425-155313950	0.659286	8.98468	3.76849	0.00810643
XLOC_026933	POU3F3	2:105469742-105542510	0.139298	2.02909	3.86459	0.0361787
XLOC_041739	CLVS2	6:123317115-123385612	0.44876	6.5619	3.8701	0.00810643
XLOC_007324	SAA1	11:18287720-18291524	6.80616	256.837	5.23787	0.00810643
XLOC_057158	XIST	X:73040485-73072588	0.728033	63.4931	6.44645	0.00810643
XLOC_057158	XIST	X:73040485-73072588	0.0488651	15.3295	8.29329	0.00810643
XLOC_020779	RP11-750B16.1	17:51183094-51183719	0	2.10571	inf	0.00810643
XLOC_032465	KB-1027C11.4	22:22239620-22240012	2.72899	0	#NAME?	0.00810643

## Sheet: lower old
gene_id	gene	locus	FPKM_young	FPKM_old	log2(fold_change)	q_value
XLOC_042408	HLA-DRB5	6:32485119-32498064	23.0513	0.875807	-4.71809	0.00810643
XLOC_021356	MYH1	17:10286448-10527201	3.49267	0.151781	-4.52427	0.00810643
XLOC_004061	CRABP2	1:156669397-156675608	31.99	1.47088	-4.44286	0.0315105
XLOC_030475	CPXM1	20:2774714-2781283	2.2806	0.11622	-4.29449	0.0147445
XLOC_027494	COL3A1	2:189839045-189877472	429.138	23.9808	-4.16149	0.00810643
XLOC_027494	COL3A1	2:189839045-189877472	513.771	35.1027	-3.87147	0.00810643
XLOC_006984	ADAM12	10:127700949-128077024	1.79306	0.125099	-3.84127	0.00810643
XLOC_057353	CAPN6	X:110488330-110513751	2.33755	0.177217	-3.72141	0.0261358
XLOC_022084	COL1A1	17:48260649-48278993	86.1505	7.83888	-3.45814	0.00810643
XLOC_029217	FAP	2:163018279-163101661	26.6023	2.56662	-3.37361	0.00810643
XLOC_046555	CRISPLD1	8:75896749-75946793	51.3927	5.18314	-3.30966	0.00810643
XLOC_046555	CRISPLD1	8:75896749-75946793	41.9382	4.34081	-3.27223	0.00810643
XLOC_042259	HIST1H1B	6:27834569-27835359	7.48739	0.853464	-3.13306	0.00810643
XLOC_030564	FLRT3	20:13829892-16033842	6.41806	0.767693	-3.06354	0.00810643
XLOC_044150	SERPINE1	7:100770369-100782547	26.6193	3.49028	-2.93106	0.00810643
XLOC_048967	RGS3	9:116207010-116360018	20.6183	2.73916	-2.91212	0.0147445
XLOC_056649	MXRA5	X:3226605-3264684	29.5018	3.93756	-2.90543	0.00810643
XLOC_021164	FAM101B	17:289768-295730	48.7567	6.61519	-2.88175	0.00810643
XLOC_007287	SPON1	11:13983913-14295237	8.44792	1.1819	-2.83749	0.00810643
XLOC_008926	PAMR1	11:35453369-35551848	8.37687	1.27867	-2.71177	0.00810643
XLOC_023109	LAMA1	18:6941742-7117813	2.17354	0.339894	-2.67689	0.00810643
XLOC_040133	NREP	5:110831730-111353006	32.6508	5.1167	-2.67383	0.00810643
XLOC_035588	LRRC15	3:194075975-194090472	10.6036	1.6671	-2.66915	0.0315105
XLOC_029057	LYPD1	2:133174146-133429152	8.74842	1.37637	-2.66815	0.0205647
XLOC_042260	HIST1H3I	6:27839622-27840099	5.02478	0.792011	-2.66547	0.04939
XLOC_009865	THY1	11:119252487-119397374	16.6073	2.64264	-2.65176	0.00810643
XLOC_008926	PAMR1	11:35453369-35551848	19.0355	3.09735	-2.61958	0.0315105
XLOC_037331	ADAMTS3	4:73146685-73434516	8.15101	1.33631	-2.60872	0.00810643
XLOC_039980	HAPLN1	5:82933623-83017432	8.70546	1.46903	-2.56706	0.00810643
XLOC_012213	KERA	12:91444267-91451760	128.571	21.6997	-2.56682	0.00810643
XLOC_009865	THY1	11:119252487-119397374	27.3171	4.63384	-2.55952	0.00810643
XLOC_047254	LOXL2	8:23154701-23315208	11.2159	2.00358	-2.4849	0.0147445
XLOC_044781	SOSTDC1	7:16501105-16621193	4.94835	0.896884	-2.46395	0.00810643
XLOC_015467	DIO2	14:80663872-80921812	37.614	7.16446	-2.39234	0.00810643
XLOC_008028	SERPINH1	11:75273100-75283832	17.2511	3.37571	-2.35343	0.00810643
XLOC_037946	SCRG1	4:174309298-174327531	44.3227	8.86702	-2.32152	0.00810643
XLOC_047739	MMP16	8:89044236-89749363	5.20296	1.04841	-2.31113	0.00810643
XLOC_029395	COL5A2	2:189896621-190044605	97.0618	19.6077	-2.30748	0.00810643
XLOC_000296	FAM43B	1:20878931-20881512	2.69485	0.544638	-2.30684	0.00810643
XLOC_046816	NOV	8:120428545-120474590	182.261	37.407	-2.28463	0.00810643
XLOC_040668	ADAMTS2	5:178537851-178772431	12.6255	2.6147	-2.27162	0.00810643
XLOC_044258	KCND2	7:119913721-120392568	1.27563	0.278781	-2.19401	0.0361787
XLOC_012315	IGF1	12:102789644-102874423	29.9515	6.74523	-2.15069	0.00810643
XLOC_042428	COL11A2	6:33130457-33160276	11.2406	2.5715	-2.12804	0.00810643
XLOC_029672	FAM124B	2:225243414-225266802	2.53142	0.588143	-2.10571	0.0361787
XLOC_015418	TGFB3	14:76041230-76550928	19.2498	4.69362	-2.03607	0.0361787
XLOC_028100	OSR1	2:19551245-19558414	2.68273	0.66829	-2.00515	0.00810643
XLOC_024652	FPR3	19:52248424-52329442	12.9446	3.30669	-1.96889	0.00810643
XLOC_024834	AC004696.2	19:56950693-57012035	12.6267	3.27224	-1.94812	0.0147445
XLOC_031590	RCAN1	21:35885439-35987441	36.3464	9.41973	-1.94805	0.00810643
XLOC_009488	RP11-939C17.2	11:75273100-75283832	34.5607	8.95864	-1.94778	0.00810643
XLOC_040205	PPIC	5:122179133-122390362	26.7845	7.12559	-1.91032	0.00810643
XLOC_035747	HTRA3	4:8271491-8308838	9.21572	2.46677	-1.90148	0.00810643
XLOC_048871	COL15A1	9:101705460-101833069	58.9995	16.3303	-1.85316	0.00810643
XLOC_006039	AKR1C2	10:5029966-5060207	41.38	11.5733	-1.83814	0.00810643
XLOC_046820	COL14A1	8:121072018-121384275	197.393	56.5091	-1.80451	0.0147445
XLOC_034957	CCDC80	3:112323406-112368377	69.482	20.0475	-1.79322	0.00810643
XLOC_050322	FCN1	9:137801430-137809809	2.80786	0.818656	-1.77814	0.0205647
XLOC_041962	FNDC1	6:159590428-159693141	20.9358	6.538	-1.67905	0.00810643
XLOC_034894	ABI3BP	3:100467999-100712359	86.3971	27.0694	-1.67432	0.00810643
XLOC_040775	DSP	6:7541807-7586950	3.3513	1.06052	-1.65995	0.00810643
XLOC_039232	FGF18	5:170846659-170884627	3.61121	1.18602	-1.60636	0.00810643
XLOC_015182	NID2	14:52471520-52535712	14.3144	4.94072	-1.53468	0.00810643
XLOC_003702	TSPAN2	1:115590631-115632121	25.4433	8.8238	-1.52781	0.00810643
XLOC_025781	CCDC8	19:46913628-46916841	4.72517	1.64214	-1.52479	0.00810643
XLOC_035234	PLOD2	3:145781828-145881440	83.9921	29.2636	-1.52114	0.00810643
XLOC_023923	IL27RA	19:14142559-14163743	1.6412	0.577522	-1.5068	0.00810643
XLOC_033980	SERPINI1	3:167453030-167543356	55.1309	19.412	-1.50591	0.00810643
XLOC_003888	SV2A	1:149874869-149889434	1.77869	0.627027	-1.50422	0.0147445
XLOC_029313	EVX2	2:176942199-176948641	9.00677	3.18842	-1.49817	0.00810643
XLOC_004310	ANGPTL1	1:178694299-178889238	21.7374	7.76026	-1.486	0.00810643
XLOC_050114	TNC	9:117782805-117880536	83.0927	29.9543	-1.47196	0.0402222
XLOC_004980	AKR1C3	10:5077548-5149878	16.3676	5.90516	-1.4708	0.00810643
XLOC_049204	COL5A1	9:137533619-137736686	20.6882	7.49839	-1.46416	0.00810643
XLOC_048376	RP11-384P7.7	9:33697456-33700984	2.22696	0.807403	-1.46372	0.00810643
XLOC_035559	LEPREL1	3:189674516-189862635	10.5922	3.88856	-1.44569	0.00810643
XLOC_032864	BHLHE40	3:4938492-5027008	51.0191	18.834	-1.4377	0.00810643
XLOC_001529	S100A9	1:153330329-153333503	7.3669	2.7201	-1.4374	0.0361787
XLOC_024059	CILP2	19:19649056-19657468	15.8102	5.84439	-1.43573	0.0147445
XLOC_036733	CPE	4:166282345-166419472	116.199	43.6653	-1.41204	0.00810643
XLOC_000886	PDE4B	1:66258196-66840259	11.083	4.22886	-1.39001	0.00810643
XLOC_009106	APLNR	11:57001050-57004709	2.89937	1.1129	-1.38142	0.00810643
XLOC_004976	AKR1C1	10:4934795-5025475	38.811	15.0132	-1.37023	0.00810643
XLOC_031054	STMN3	20:62271060-62284780	3.14748	1.24723	-1.33547	0.0450409
XLOC_022605	RAB31	18:9708161-9862553	27.7463	10.9994	-1.33487	0.0205647
XLOC_004310	ANGPTL1	1:178694299-178889238	37.4762	14.8676	-1.3338	0.00810643
XLOC_026587	ANTXR1	2:69240309-69476459	144.14	57.3168	-1.33044	0.00810643
XLOC_024322	KCNK6	19:38810483-38819660	1.816	0.730364	-1.31408	0.0205647
XLOC_037671	ANKRD50	4:125585206-125633887	19.4454	7.84595	-1.30941	0.00810643
XLOC_004216	DPT	1:168664696-168698502	79.9662	32.3089	-1.30746	0.00810643
XLOC_037033	LDB2	4:16402052-16900432	60.4819	24.6978	-1.29212	0.0361787
XLOC_001451	ECM1	1:150480537-150486265	9.67459	3.97871	-1.2819	0.00810643
XLOC_029149	CACNB4	2:152689289-152965716	6.97753	2.89614	-1.26859	0.00810643
XLOC_006143	C1QL3	10:16555741-16564004	2.40352	0.999617	-1.2657	0.0205647
XLOC_006409	C10orf128	10:50362772-50396630	109.688	45.9931	-1.25391	0.00810643
XLOC_004166	OLFML2B	1:161952981-161993644	16.2063	6.84411	-1.24362	0.00810643
XLOC_012242	TMCC3	12:94960899-95044338	2.22827	0.944381	-1.23848	0.00810643
XLOC_008383	OAF	11:120081474-120101001	47.1897	20.0533	-1.23464	0.0147445
XLOC_001688	FCER1G	1:161185023-161193421	21.5154	9.15091	-1.23339	0.00810643
XLOC_013729	KDELC1	13:103436630-103451357	7.57292	3.22764	-1.23037	0.00810643
XLOC_033930	TIPARP	3:156389650-156424559	69.8545	29.7937	-1.22934	0.00810643
XLOC_037052	GPR125	4:22346693-22517677	9.79821	4.19023	-1.22549	0.0261358
XLOC_038944	TGFBI	5:135364583-135399507	63.2747	27.2121	-1.21738	0.00810643
XLOC_046588	FABP5	8:82192105-82197012	85.547	37.0227	-1.20831	0.00810643
XLOC_025136	COL5A3	19:10070236-10121147	3.53662	1.53557	-1.2036	0.0205647
XLOC_056675	KAL1	X:8496914-8700227	2.62803	1.14948	-1.193	0.00810643
XLOC_034395	ZNF385D	3:21459914-22414812	11.716	5.12793	-1.19203	0.00810643
XLOC_044321	CALU	7:128379345-128411861	67.8098	30.1647	-1.16863	0.0402222
XLOC_025836	PLEKHA4	19:49340353-49371889	6.33295	2.8269	-1.16366	0.0205647
XLOC_013858	RNASE6	14:21249209-21250626	7.04148	3.15744	-1.15712	0.0361787
XLOC_038823	ZNF474	5:121464456-121518353	5.63789	2.52988	-1.15609	0.00810643
XLOC_037976	VEGFC	4:177590771-177713881	2.76454	1.24583	-1.14994	0.0402222
XLOC_037671	ANKRD50	4:125585206-125633887	25.882	11.6725	-1.14883	0.0261358
XLOC_002197	CENPF	1:214776537-214837931	1.67716	0.760942	-1.14016	0.00810643
XLOC_018209	HSD3B7	16:30996518-31000473	5.03547	2.29906	-1.13109	0.0402222
XLOC_036413	ENPEP	4:111286888-111486441	2.06593	0.943894	-1.1301	0.00810643
XLOC_037514	EMCN	4:101316497-101801283	12.7501	5.83889	-1.12674	0.00810643
XLOC_009717	RP13-259F12.2	11:106544737-106550066	3.85034	1.76573	-1.12472	0.00810643
XLOC_043140	HIVEP2	6:143069579-143266338	25.2544	11.683	-1.11212	0.00810643
XLOC_002214	TGFB2	1:218519576-218617961	49.4256	22.89	-1.11054	0.00810643
XLOC_042342	IER3	6:30710975-30712331	18.2253	8.45708	-1.10771	0.00810643
XLOC_056879	CXorf36	X:45007618-45193162	4.56841	2.12974	-1.10101	0.0261358
XLOC_009718	GUCY1A2	11:106555147-106889250	5.81658	2.71343	-1.10005	0.00810643
XLOC_038182	BASP1	5:17217668-17276943	20.2882	9.63456	-1.07435	0.00810643
XLOC_002953	LAPTM5	1:31205315-31230667	19.5188	9.32006	-1.06645	0.00810643
XLOC_038965	EGR1	5:137801178-137805004	9.69759	4.65092	-1.06011	0.00810643
XLOC_009727	SLN	11:107578103-107595135	29.0913	14.0354	-1.05152	0.00810643
XLOC_033864	CPA3	3:148508888-148677899	9.89321	4.79876	-1.04378	0.00810643
XLOC_042411	HLA-DRB1	6:32546545-32557625	109.872	53.5465	-1.03696	0.00810643
XLOC_045074	SEC61G	7:54819942-54872621	184.258	90.3721	-1.02777	0.00810643
XLOC_027274	TNFAIP6	2:152214105-152236560	33.6316	16.5209	-1.02553	0.00810643
XLOC_003752	ZNF697	1:120162044-120190396	1.80142	0.887839	-1.02077	0.00810643
XLOC_044135	PCOLCE	7:100169854-100205798	16.7762	8.27868	-1.01895	0.0402222
XLOC_019597	TPPP3	16:67423711-67427438	23.4403	11.7074	-1.00157	0.04939
XLOC_000138	RBP7	1:10057263-10076078	24.1075	12.063	-0.998888	0.00810643
XLOC_043463	AC005550.4	7:15728002-15735116	15.1556	7.58468	-0.998689	0.0147445
XLOC_040351	ECSCR	5:138784244-138784863	46.4501	23.299	-0.995413	0.00810643
XLOC_017012	NOP10	15:34633916-34635378	34.2983	17.3354	-0.984421	0.00810643
XLOC_025599	RINL	19:39358469-39368919	3.99165	2.0285	-0.976572	0.00810643
XLOC_013314	FLT1	13:28874488-29069265	8.42779	4.2873	-0.975083	0.00810643
XLOC_036324	BMPR1B	4:95679118-96079599	22.2518	11.3549	-0.970602	0.0261358
XLOC_056205	PLP1	X:103028646-103047548	11.1462	5.693	-0.969284	0.00810643
XLOC_001952	PLA2G4A	1:186798084-186958113	9.75987	5.02356	-0.958152	0.04939
XLOC_047573	CYP7B1	8:65500319-65711318	4.21468	2.17387	-0.955155	0.0205647
XLOC_025674	RABAC1	19:42460832-42463542	21.7036	11.2588	-0.946881	0.04939
XLOC_041914	MYCT1	6:153019029-153045702	9.76028	5.07691	-0.942973	0.04939
XLOC_041757	ENPP1	6:132129155-132216295	29.4348	15.364	-0.937971	0.00810643
XLOC_055593	CNKSR2	X:21392535-21672813	8.87715	4.70982	-0.914425	0.00810643
XLOC_040920	HIST1H4E	6:26204857-26206266	9.73386	5.1683	-0.913322	0.0361787
XLOC_008707	MRPL17	11:6702012-6704632	9.23189	4.9734	-0.892392	0.0450409
XLOC_047871	KLF10	8:103661006-103668130	28.595	15.4488	-0.888264	0.00810643
XLOC_044584	GIMAP7	7:150211917-150218161	37.5979	20.3312	-0.886956	0.00810643
XLOC_013590	KCTD12	13:77454311-77460540	55.0491	29.9629	-0.877544	0.00810643
XLOC_033237	MANF	3:51422477-51426828	32.7395	17.8684	-0.873621	0.00810643
XLOC_045873	GIMAP6	7:150322462-150329473	19.1286	10.5079	-0.864256	0.00810643
XLOC_040911	HIST1H4C	6:26104103-26104518	49.8309	27.382	-0.863814	0.0205647
XLOC_005431	TET1	10:70320412-70454239	11.2124	6.17439	-0.860733	0.00810643
XLOC_046997	SCXA	8:145486054-145515082	19.4166	10.709	-0.858468	0.0205647
XLOC_018739	CRISPLD2	16:84853589-84954374	25.9377	14.3372	-0.85529	0.0205647
XLOC_000675	AKR1A1	1:46016214-46035721	48.2005	26.6796	-0.85331	0.00810643
XLOC_046500	PREX2	8:68864352-69149265	7.92621	4.38963	-0.852531	0.04939
XLOC_038275	RAI14	5:34656341-34832732	29.7531	16.493	-0.85119	0.00810643
XLOC_009255	PPP1R14B	11:64011955-64016966	20.5473	11.4405	-0.844794	0.00810643
XLOC_014510	FLRT2	14:85996487-86095034	9.8542	5.48782	-0.844506	0.00810643
XLOC_001159	FAM102B	1:109102710-109187522	14.8107	8.2641	-0.841715	0.00810643
XLOC_035573	MB21D2	3:192514603-192635950	6.22382	3.47393	-0.84123	0.00810643
XLOC_001025	LRRC8C	1:89990394-90402170	8.12601	4.53616	-0.841074	0.0450409
XLOC_001274	PTGFRN	1:117452678-117532980	15.9229	8.91321	-0.837086	0.00810643
XLOC_012762	ALOX5AP	13:31309644-31338556	17.7394	9.93842	-0.835867	0.0147445
XLOC_044586	GIMAP2	7:150382784-150390729	17.4106	9.76529	-0.83423	0.00810643
XLOC_016508	NEO1	15:73344050-73597547	6.54959	3.68631	-0.829227	0.04939
XLOC_042057	SERPINB9	6:2887499-2903514	6.91537	3.89492	-0.828214	0.00810643
XLOC_003937	S100A10	1:151955390-151966866	322.58	182.034	-0.825451	0.00810643
XLOC_024802	SSC5D	19:55999770-56030465	6.82467	3.85257	-0.82494	0.00810643
XLOC_049540	RMRP	9:35657750-35658014	540.389	307.379	-0.813982	0.00810643
XLOC_030820	MAFB	20:39314487-39317880	15.8938	9.07614	-0.808314	0.00810643
XLOC_031362	COL6A1	21:47401650-47424964	62.0637	35.4757	-0.806917	0.00810643
XLOC_006268	NRP1	10:33466419-33625190	28.6673	16.3892	-0.806661	0.0261358
XLOC_027420	HOXD13	2:176957618-176960666	10.0216	5.73207	-0.805986	0.00810643
XLOC_015086	CLEC14A	14:38723307-38725574	21.3822	12.2745	-0.80075	0.00810643
XLOC_005482	DDIT4	10:74033677-74035794	182.231	105.175	-0.792967	0.00810643
XLOC_013387	LHFP	13:39917028-40177665	253.524	146.767	-0.7886	0.0147445
XLOC_028238	FAM98A	2:33808724-33824449	8.12357	4.72911	-0.780545	0.0450409
XLOC_034187	HES1	3:193853933-193856521	24.958	14.5316	-0.780306	0.00810643
XLOC_009157	MPEG1	11:58938902-58980424	15.4544	9.00202	-0.779694	0.00810643
XLOC_021335	MYH10	17:8316448-8534079	34.1559	19.9699	-0.774307	0.04939
XLOC_018726	HSBP1	16:83841447-83853342	28.1186	16.487	-0.770192	0.0147445
XLOC_044585	GIMAP4	7:150264364-150271041	30.368	17.8208	-0.768988	0.0402222
XLOC_027065	DBI	2:120124496-120130126	100.069	58.8374	-0.766186	0.00810643
XLOC_032177	LGALS1	22:38071614-38075813	882.335	520.065	-0.762636	0.00810643
XLOC_038046	FAT1	4:187508936-187647876	23.7906	14.061	-0.758695	0.00810643
XLOC_050191	HSPA5	9:127997131-128003609	60.8968	36.0383	-0.756835	0.0402222
XLOC_055474	MT-CYB	MT:14746-15953	360.279	213.245	-0.7566	0.0315105
XLOC_030315	TSHZ2	20:51588945-52120853	7.14788	4.2662	-0.744565	0.00810643
XLOC_035326	SSR3	3:156257928-156272973	121.47	72.5442	-0.743664	0.0361787
XLOC_036498	FAT4	4:126237553-126414087	31.3132	18.7319	-0.741269	0.0147445
XLOC_002253	DEGS1	1:224363457-224381143	21.8819	13.0929	-0.740957	0.0205647
XLOC_041122	HLA-DRA	6:32407618-32412823	172.404	106.883	-0.689766	0.0402222
XLOC_056217	NRK	X:105066535-105202602	6.99798	4.35851	-0.683104	0.0147445
XLOC_003973	S100A4	1:153516088-153522612	533.255	333.521	-0.677049	0.00810643
XLOC_044050	GNG11	7:93551010-93555831	80.9793	50.6827	-0.676061	0.00810643
XLOC_042624	TRAM2	6:52285105-52441713	12.6946	7.96042	-0.673298	0.0402222
XLOC_040805	EDN1	6:12290595-12297427	15.9402	10.0694	-0.662692	0.0402222
XLOC_023473	RNF152	18:59475295-59561480	8.54346	5.41074	-0.658996	0.00810643
XLOC_045570	AC073346.2	7:112740717-112786385	37.4016	23.7159	-0.657249	0.0402222
XLOC_042646	ELOVL5	6:53132195-53213947	28.6606	18.2494	-0.65122	0.00810643
XLOC_031004	ATP5E	20:57594308-57607437	103.392	65.9333	-0.64904	0.0361787
XLOC_044583	GIMAP8	7:150147717-150176480	18.1769	11.6532	-0.641383	0.00810643
XLOC_036395	OSTC	4:109571739-109588976	94.8614	61.4394	-0.626656	0.0315105
XLOC_030646	CD93	20:23059985-23066977	20.6329	13.3722	-0.625708	0.0205647
XLOC_055527	WWC3	X:9983601-10112518	12.1481	7.95062	-0.61159	0.0261358
