# Supplementary material for: Transcriptome analysis of ageing in uninjured human Achilles tendon
Source: Arthritis Res Ther. 2015 Feb 18;17(1):33. doi: 10.1186/s13075-015-0544-2 (PMC4355574; doi:10.1186/s13075-015-0544-2)
Supplement: Additional file 4: — All identified networks and their respective molecules. Network-eligible molecules were overlaid onto molecular networks. All identified networks and their respective molecules are tabulated. [file 13075_2015_544_MOESM4_ESM.xlsx]

## Sheet: Sheet1
Molecules in Network	Score	Focus Molecules	Top Diseases and Functions
Actin,Alpha catenin,BDNF,BGN,BHLHE40,BTC,CDH2,Cg,COL15A1,COL1A1,COL3A1,Collagen Alpha1,Collagen(s),CRABP2,DCX,DMTN,DSC3,DSP,ERK,FAP,FCGR3A,GALNT3,GJC1,IgG,Jnk,LRP1B,LYPD1,MYBPC1,MYOCD,NFASC,NREP,PHACTR3,SDC1,TNN,TTN	43	27	Cellular Function and Maintenance, Nervous System Development and Function, Cellular Compromise
AKR1C3,Ap1,CLEC11A,Collagen type I,Collagen type IV,DOK1,DUSP4,EGF,ERBB4,ERK1/2,GABRB1,Growth hormone,Hedgehog,IGF1,Insulin,ITGA2,KCND2,LAMA1,Laminin,Mapk,MSTN,NKX6-1,PDGF BB,Pkc(s),PRLR,PTPRQ,Ras,RYR3,SERPINE1,SERPINH1,SHC2,SRC,STAT5a/b,THY1,TRAT1	32	22	Cellular Growth and Proliferation, Cellular Movement, Organismal Injury and Abnormalities
Akt,APOB,CD3,CDKN2A,CDKN2B,CYP24A1,CYP3A5,DEFB1,DES,DIO2,EGR2,FGF10,HBB,HDL,IL32,Interferon alpha,LDL,LDL-cholesterol,LIPG,NFkB (complex),P38 MAPK,PCSK1,PI3K (complex),PTHLH,PTX3,RNA polymerase II,SERPINA5,SLCO1C1,TCF,Tgf beta,TNFRSF8,TRPC3,TSPAN8,UCHL1,Vegf	32	22	Cell Cycle, Skeletal and Muscular System Development and Function, Embryonic Development
ADAM12,AGR2,CA4,Creb,FFAR1,FOXA2,GAS2,HBG1,Hdac,Histone h3,IL7,IRX3,ISL1,KRT2,LRG1,MAOA,NKX2-1,OSR1,PAX3,PAX6,PIEZO2,PNLIPRP1,Proinsulin,SCGB3A2,SCN7A,SOD3,Sos,SPRR2G,ST8SIA2,TFAP2B,TNDM,TSIX,XIST,ZIC3,ZNF711	28	20	Cellular Development, Gene Expression, Embryonic Development
ABCB11,ACAT1,ACOT11,AGRP,BRS3,CCDC8,CCDC80,CGREF1,CLU,CP,CYP1A1,CYP24A1,DOK1,ENPP2,EPHA6,FLRT3,FMO1,GMNN,Gstm3,HIST1H1B,IFI27L2,LEP,MT1E,MT1H,NFE2L2,NID2,P2RX4,PHYHIP,RBBP4,RGS11,SCG2,TFAP4,TP53,TRIM24,UGT1A6	22	17	Molecular Transport, Connective Tissue Development and Function, Tissue Morphology
ADAMTS3,ALX1,ARPP21,COL2A1,CRTAC1,DMD,ELF3,FAM65B,FCGR3B,FZD10,HDC,HTRA4,IFNG,Ige,IGFN1,IgG1,IL31RA,IP6K3,LTC4S,MAP3K7,MAP3K8,MYH1,MYOC,ORM1,PAMR1,PAX9,PLCG2,POU3F4,PRRX1,PRRX2,PTPN22,Rcan2,SCIN,SHH,Vegf	22	17	Digestive System Development and Function, Organismal Development, Embryonic Development
ABCB11,ADORA1,AQP1,BHLHE40,CALB2,CDKN2B,CYP11A1,CYP1A1,DLX6,DNMT1,ESR1,FOXG1,GLIS2,GPR83,HIST1H3A (includes others),Histone h4,HSD3B2,IGF2R,IGFBP2,INHBB,KDELR3,MECP2,PCDH10,PIAS1,RIMS4,SKIL,SOSTDC1,SPARC,SULT1C2,TFCP2L1,TGFB1,UBE2I,UBE2U,UBE3A,UBP1	19	15	Organ Morphology, Reproductive System Development and Function, Cell Cycle
ABCA1,CACNA1A,CDH11,CDK5R1,COL4A2,Collagen type II,CTGF,CTNNB1,GALNT13,GIT1,HAPLN1,Laminin1,LGR5,LIN7A,LIN7C,LOXL2,MDFI,mir-320,miR-320b (and other miRNAs w/seed AAAGCUG),MMP9,MSR1,MYF5,NEFH,NEFM,NOV,PAX7,PCLO,PDE7A,POU3F3,RIMS1,RSPO1,SERPINF1,SIX1,Unc13a,UTS2R	15	13	Connective Tissue Development and Function, Embryonic Development, Organ Development
Alp,ATF4,CD38,CDK2AP1,CDKN1B,CDKN1C,DACH2,FAM101B,HLX,IBSP,IL4,LRP6,LRRC15,MBD3,MMP16,MSX2,NAP1L2,PLP1,PMP22,PTHLH,PYCR1,RHOU,SLAIN1,SOCS2,TAF4,TGFB3,THBS1,THBS4,THY1,WISP1,WNT11,WNT16,WNT3A,WNT7A,WNT7B	15	13	Organismal Development, Skeletal and Muscular System Development and Function, Cellular Development
ACTG2,ACTR2,ADCY2,ADCY5,ADCY7,ARL4C,BRINP3,CBX2,COL15A1,CTTNBP2,ELMOD1,FSH,GK,GPR56,HSD17B1,HSD3B2,Inhibin,KIDINS220,KIF20A,KISS1,Lh,LHX9,NEDD4L,NR5A1,NUPR1,OTX1,PDLIM3,PPP2R1A,RAB4A,RGS3,RGS16,RPRM,TACR3,TK1,TPM1	15	13	Organ Morphology, Reproductive System Development and Function, Embryonic Development
Ampa Receptor,APP,ARC,CACNA2D3,CAP1,Cycs,CYFIP2,DCX,ENPP2,G-protein beta,GNAO1,GNG2,GPR143,GRIA3,GRIA4,GRIN1,GRIN3A,Hba,Hbb,Hist1h2ab (includes others),Hist2h4 (includes others),KAT5,KLHL14,L1CAM,LRP1B,NR3C1,PLCH1,PSEN1,PTF1A,RORB,SCN4B,SPON1,SYT13,TPM2,UCHL1	15	13	Cell-To-Cell Signaling and Interaction, Nervous System Development and Function, Neurological Disease
DNAH8,FIGLA	2	1	Cell Cycle, Cell Death and Survival, Endocrine System Disorders
LOXL3,MAP3K1	2	1	Cellular Assembly and Organization, Developmental Disorder, Hereditary Disorder
MCTP2,mir-223	2	1	Cellular Development, Cellular Growth and Proliferation, Hematological System Development and Function
CTCFL,PRSS50	2	1	DNA Replication, Recombination, and Repair, Gene Expression, Organ Morphology
LRRC4C,NTNG1	2	1	Cell Morphology, Cellular Assembly and Organization, Cellular Development
FOXI1,SLC26A4	2	1	Auditory Disease, Auditory and Vestibular System Development and Function, Developmental Disorder
CAPN6,HOXD10	2	1	Embryonic Development, Organ Development, Organismal Development
RORA,RORC,SLC41A2	1	1	Cellular Growth and Proliferation, Hematological System Development and Function, Tissue Development
GABRA4,GABRG2,HDAC4,HSF1	1	1	Cell-To-Cell Signaling and Interaction, Nervous System Development and Function, Connective Tissue Disorders
