# Supplementary material for: Transcriptome analysis of ageing in uninjured human Achilles tendon
Source: Arthritis Res Ther. 2015 Feb 18;17(1):33. doi: 10.1186/s13075-015-0544-2 (PMC4355574; doi:10.1186/s13075-015-0544-2)
Supplement: Additional file 5: — Associated molecules of the top canonical pathways. Molecules in the tendon RNA-Seq data set associated with the top five canonical pathways are shown. [file 13075_2015_544_MOESM5_ESM.xlsx]

## Sheet: hepatic fibrosis
Hepatic fibrosis and cell activation
Symbol	Entrez Gene Name	Gene symbol -- human (Hugo / HGNC, Entrez Gene)	Log Ratio	Networks	Location	Type(s)	Biomarker Application(s)	Drug(s)	Entrez Gene ID for Human	Entrez Gene ID for Mouse	Entrez Gene ID for Rat
COL1A1	collagen, type I, alpha 1	COL1A1	-3.282	1	Extracellular Space	other	diagnosis	collagenase clostridium histolyticum	1277	12842	29393
COL3A1	collagen, type III, alpha 1	COL3A1	-3.734	1	Extracellular Space	other	diagnosis,efficacy	collagenase clostridium histolyticum	1281	12825	84032
EGF	epidermal growth factor	EGF	6.553	2	Extracellular Space	growth factor	diagnosis,efficacy,response to therapy,unspecified application		1950	13645	25313
IGF1	insulin-like growth factor 1 (somatomedin C)	IGF1	-2.081	2	Extracellular Space	growth factor	diagnosis,efficacy,prognosis,safety		3479	16000	24482
LAMA1	laminin, alpha 1	LAMA1	-2.58	2	Extracellular Space	other			284217	16772	316758
MYH1	myosin, heavy chain 1, skeletal muscle, adult	MYH1	-4.666	6	Plasma Membrane	enzyme			4619	17879	287408
SERPINE1	serpin peptidase inhibitor, clade E (nexin, plasminogen activator inhibitor type 1), member 1	SERPINE1	-2.705	2	Extracellular Space	other	diagnosis,disease progression,efficacy,prognosis,safety	drotrecogin alfa	5054	18787	24617
TGFB3	transforming growth factor, beta 3	TGFB3	-1.609	9	Extracellular Space	growth factor			7043	21809	25717

## Sheet: oestrogen biosynthesis
Oestrogen biosynthesis
Symbol	Entrez Gene Name	Gene symbol -- human (Hugo / HGNC, Entrez Gene)	Log Ratio	Networks	Location	Type(s)	Biomarker Application(s)	Drug(s)	Entrez Gene ID for Human	Entrez Gene ID for Mouse	Entrez Gene ID for Rat
AKR1C3	aldo-keto reductase family 1, member C3	AKR1C3	-1.43	2	Cytoplasm	enzyme			8644	105349	171516
CYP1A1	cytochrome P450, family 1, subfamily A, polypeptide 1	CYP1A1	-7.638	5,7	Cytoplasm	enzyme	diagnosis		1543	13076	24296
CYP3A5	cytochrome P450, family 3, subfamily A, polypeptide 5	CYP3A5	2.521	3	Cytoplasm	enzyme	efficacy,safety,unspecified application	cobicistat, cobicistat/elvitegravir/emtricitabine/tenofovir disoproxil	1577	53973|337924|13112|100041375|13114	25642
CYP4X1	cytochrome P450, family 4, subfamily X, polypeptide 1	CYP4X1	2.096		Cytoplasm	enzyme			260293	81906	246767

## Sheet: Transcriptional regulation ESC
Transcriptional regulation of embryonic stem cells
Symbol	Entrez Gene Name	Gene symbol -- human (Hugo / HGNC, Entrez Gene)	Log Ratio	Networks	Location	Type(s)	Biomarker Application(s)	Drug(s)	Entrez Gene ID for Human	Entrez Gene ID for Mouse	Entrez Gene ID for Rat
ISL1	ISL LIM homeobox 1	ISL1	3.451	4	Nucleus	transcription regulator			3670	16392	64444
MYF5	myogenic factor 5	MYF5	6.398	8	Nucleus	transcription regulator			4617	17877	299766
PAX6	paired box 6	PAX6	3.273	4	Nucleus	transcription regulator			5080	18508	25509
ZIC3	Zic family member 3	ZIC3	-2.065	4	Nucleus	transcription regulator			7547	22773	367944

## Sheet: Glioblastoma signalling
Glioblastoma signalling
Symbol	Entrez Gene Name	Gene symbol -- human (Hugo / HGNC, Entrez Gene)	Log Ratio	Networks	Location	Type(s)	Biomarker Application(s)	Drug(s)	Entrez Gene ID for Human	Entrez Gene ID for Mouse	Entrez Gene ID for Rat
CDKN2A	cyclin-dependent kinase inhibitor 2A	CDKN2A	3.63	3	Nucleus	transcription regulator	diagnosis,disease progression,efficacy,prognosis,response to therapy,safety		1029	12578	25163
EGF	epidermal growth factor	EGF	6.553	2	Extracellular Space	growth factor	diagnosis,efficacy,response to therapy,unspecified application		1950	13645	25313
FZD10	frizzled family receptor 10	FZD10	-2.474	6	Plasma Membrane	G-protein coupled receptor			11211	93897
IGF1	insulin-like growth factor 1 (somatomedin C)	IGF1	-2.081	2	Extracellular Space	growth factor	diagnosis,efficacy,prognosis,safety		3479	16000	24482
RHOU	ras homolog family member U	RHOU	1.451	9	Cytoplasm	enzyme			58480	69581
SRC	v-src avian sarcoma (Schmidt-Ruppin A-2) viral oncogene homolog	SRC	-1.656	2	Cytoplasm	kinase	diagnosis,disease progression,efficacy,prognosis,response to therapy	dasatinib, AZM-475271, saracatinib, bosutinib	6714	20779	83805
WNT16	wingless-type MMTV integration site family, member 16	WNT16	4.305	9	Extracellular Space	other			51384	93735	500047

## Sheet: Bupriopion degradation
Bupriopion degradation
Symbol	Entrez Gene Name	Gene symbol -- human (Hugo / HGNC, Entrez Gene)	Log Ratio	Networks	Location	Type(s)	Biomarker Application(s)	Drug(s)	Entrez Gene ID for Human	Entrez Gene ID for Mouse	Entrez Gene ID for Rat
CYP1A1	cytochrome P450, family 1, subfamily A, polypeptide 1	CYP1A1	-7.638	5,7	Cytoplasm	enzyme	diagnosis		1543	13076	24296
CYP3A5	cytochrome P450, family 3, subfamily A, polypeptide 5	CYP3A5	2.521	3	Cytoplasm	enzyme	efficacy,safety,unspecified application	cobicistat, cobicistat/elvitegravir/emtricitabine/tenofovir disoproxil	1577	53973|337924|13112|100041375|13114	25642
CYP4X1	cytochrome P450, family 4, subfamily X, polypeptide 1	CYP4X1	2.096		Cytoplasm	enzyme			260293	81906	246767
