# Supplementary material for: Transcriptome analysis of ageing in uninjured human Achilles tendon
Source: Arthritis Res Ther. 2015 Feb 18;17(1):33. doi: 10.1186/s13075-015-0544-2 (PMC4355574; doi:10.1186/s13075-015-0544-2)
Supplement: Additional file 6: — Skeletal and muscular disorders were the top diseases associated with the gene set. Disease annotation and associated P value, activation z-score, and molecules associated with skeletal and muscular disorders are shown. [file 13075_2015_544_MOESM6_ESM.xlsx]

## Sheet: Sheet1
Category	Diseases or Functions Annotation	p-Value	Activation z-score	Molecules	# Molecules
Skeletal and Muscular System Development and Function	abnormal morphology of long bones	1.48e-05		BGN,HAPLN1,IBSP,IGF1,MMP16,PTHLH,SRC	7
Skeletal and Muscular System Development and Function	development of muscle	2.1e-05	0.314	ADAM12,BDNF,CDKN2A,DES,GJC1,HIST1H1B,IGF1,ISL1,MSTN,MYF5,MYPN,PAX3,SDC1,SERPINE1,TTN,UCHL1,VGLL2	17
Skeletal and Muscular System Development and Function	abnormal morphology of appendicular skeleton	3.08e-05		ALX1,BGN,FGF10,GALNT3,HAPLN1,HBB,IBSP,MMP16,MSTN,PTHLH	10
Skeletal and Muscular System Development and Function	abnormal morphology of skeleton	4.94e-05		ALX1,BGN,EVX2,FGF10,GALNT3,HAPLN1,HBB,IBSP,IGF1,MMP16,MSTN,MYF5,PTHLH,RIMS1,SRC	15
Skeletal and Muscular System Development and Function	abnormal morphology of femur	5.88e-05		BGN,GALNT3,HBB,IBSP,MMP16,MSTN,PTHLH	7
Skeletal and Muscular System Development and Function	muscle contraction	5.99e-05	0.737	DES,EGF,GJC1,IGF1,ITGA2,MYBPC1,MYH1,MYOCD,PTHLH,RYR3,SCN4B,TTN	12
Skeletal and Muscular System Development and Function	morphology of bone	6.01e-05	-0.728	ALX1,BGN,EVX2,FGF10,GALNT3,HAPLN1,HBB,IBSP,IGF1,MMP16,MSTN,MYF5,PAX9,POU3F3,POU3F4,PTHLH,RIMS1,SLC26A4,SRC,ZIC3	20
Skeletal and Muscular System Development and Function	morphology of limb bone	7.16e-05		ALX1,BGN,FGF10,GALNT3,HBB,IBSP,MMP16,MSTN,PTHLH	9
Skeletal and Muscular System Development and Function	abnormal morphology of limb	0.000106		ALX1,BGN,EVX2,FGF10,GALNT3,HAPLN1,HBB,IBSP,MMP16,MSTN,PTHLH,SRC	12
Skeletal and Muscular System Development and Function	abnormal morphology of bone	0.000114	-1.091	ALX1,BGN,EVX2,FGF10,GALNT3,HAPLN1,HBB,IBSP,IGF1,MMP16,MSTN,MYF5,PAX9,POU3F3,PTHLH,RIMS1,SLC26A4,SRC,ZIC3	19
Skeletal and Muscular System Development and Function	limb development	0.00019		ALX1,CRABP2,DLX6,EVX2,FGF10,HAPLN1,PAX3,PTHLH,SCG2,TGFB3	10
Skeletal and Muscular System Development and Function	abnormal morphology of short femur	0.000484		BGN,IBSP,MMP16,MSTN,PTHLH	5
Skeletal and Muscular System Development and Function	adhesion of muscle precursor cells	0.000529		ADAM12,SERPINE1	2
Skeletal and Muscular System Development and Function	morphology of skull	0.000666	-1.131	ALX1,FGF10,HAPLN1,MMP16,MSTN,PAX9,POU3F3,PTHLH,SLC26A4,SRC,ZIC3	11
Skeletal and Muscular System Development and Function	ossification of bone	0.000938		BGN,CYP24A1,IGF1,MMP16,MYF5,PRLR,PTHLH,SRC	8
Skeletal and Muscular System Development and Function	abnormal morphology of long bone hypertrophic chondrocyte zone	0.00094		HAPLN1,IGF1,MMP16,PTHLH	4
Skeletal and Muscular System Development and Function	size of femur	0.000953		IGF1,ITGA2,PRLR	3
Skeletal and Muscular System Development and Function	cell cycle progression of smooth muscle cell lines	0.00105		CDKN2B,PTHLH	2
Skeletal and Muscular System Development and Function	development of muscle cells	0.00124		ADAM12,CDKN2A,SDC1,SERPINE1,TTN,UCHL1	6
Skeletal and Muscular System Development and Function	abnormal morphology of chondrocytes	0.00131		IGF1,MMP16,PTHLH,TGFB3	4
Skeletal and Muscular System Development and Function	cell cycle progression of muscle cell lines	0.0014		ADAM12,CDKN2B,PTHLH	3
Skeletal and Muscular System Development and Function	abnormal morphology of cartilage tissue	0.00147		IGF1,MMP16,NKX2-1,PTHLH,TGFB3,ZIC3	6
Skeletal and Muscular System Development and Function	abnormal morphology of jaw	0.00164		ALX1,MMP16,PAX9,POU3F3,PTHLH,ZIC3	6
Skeletal and Muscular System Development and Function	fusion of muscle cell lines	0.00166		CDH2,MYF5,SRC	3
Skeletal and Muscular System Development and Function	proliferation of bone cell lines	0.00173		EGF,IGF1	2
Skeletal and Muscular System Development and Function	abnormal morphology of skull	0.00186	-1.067	ALX1,FGF10,MMP16,MSTN,PAX9,POU3F3,PTHLH,SLC26A4,SRC,ZIC3	10
Skeletal and Muscular System Development and Function	thickness of compact bone	0.00234	-1	BGN,HBB,IBSP,SRC	4
Skeletal and Muscular System Development and Function	myogenesis	0.00247	0.747	ADAM12,CDKN2A,IGF1,MYF5,MYPN,PAX3,TTN	7
Skeletal and Muscular System Development and Function	area of cortical bone	0.00258		GALNT3,IGF1	2
Skeletal and Muscular System Development and Function	development of myoblasts	0.00258		CDKN2A,SDC1	2
Skeletal and Muscular System Development and Function	sensorimotor integration	0.00258		PAX6,RIMS1	2
Skeletal and Muscular System Development and Function	abnormal morphology of mandible	0.0026		ALX1,MMP16,PAX9,PTHLH,ZIC3	5
Skeletal and Muscular System Development and Function	differentiation of muscle	0.00263		CDKN2A,ERBB4,IGF1	3
Skeletal and Muscular System Development and Function	area of bone	0.00358		IGF1,PTHLH	2
Skeletal and Muscular System Development and Function	height of growth plate	0.00358		IGF1,PTHLH	2
Skeletal and Muscular System Development and Function	size of bone	0.00372	-1.534	BGN,COL1A1,CYP1A1,GALNT3,HAPLN1,IGF1,ITGA2,PRLR,PTHLH,SRC	10
Skeletal and Muscular System Development and Function	development of striated muscle	0.00424		BDNF,GJC1,ISL1,MYF5,PAX3,TTN,VGLL2	7
Skeletal and Muscular System Development and Function	abnormal morphology of mandibular coronoid process	0.00473		PAX9,ZIC3	2
Skeletal and Muscular System Development and Function	size of skeletal muscle	0.00473		IGF1,MSTN	2
Skeletal and Muscular System Development and Function	development of skull	0.00476		ALX1,DLX6,FGF10,TGFB3	4
Skeletal and Muscular System Development and Function	remodeling of bone	0.00524	-0.894	CYP1A1,EGF,IBSP,IGF1,IL7,PTHLH,SRC	7
Skeletal and Muscular System Development and Function	contraction of striated muscle	0.00537		IGF1,MYH1,RYR3,SCN4B,TTN	5
Skeletal and Muscular System Development and Function	length of long bones	0.00546	-1.951	BGN,HAPLN1,PTHLH,SRC	4
